# Supplementary material for: 7-Meth­oxy-2-phenyl­chroman-4-one
Source: Acta Crystallogr Sect E Struct Rep Online. 2013 Jan 23;69(Pt 2):o271. doi: 10.1107/S1600536813001451 (PMC3569799; doi:10.1107/S1600536813001451)
Supplement: Supplementary file 1 [file e-69-0o271-sup1.cif]

##############################################################################
#                                                                            #
# This CIF contains the data in a paper accepted for publication in          #
# Acta Crystallographica Section E. It conforms to the requirements of       #
# Notes for Authors for Acta Crystallographica Section E, and has been       #
# peer reviewed under the auspices of the IUCr Commission on Journals.       #
#                                                                            #
# Full details of the Crystallographic Information File format               #
# are given in the paper "The Crystallographic Information File (CIF):       #
# a New Standard Archive File for Crystallography" by S. R. Hall, F. H.      #
# Allen and I. D. Brown [Acta Cryst. (1991), A47, 655-685].                  #
#                                                                            #
# The current version of the core CIF dictionary is obtainable from          #
# ftp://ftp.iucr.org/pub/cif_core.dic.                                       #
#                                                                            #
# Software is freely available for graphical display of the structure(s)     #
# in this CIF. For information consult the CIF software page                 #
# http://www.iucr.org/resources/cif/software.                                #
#                                                                            #
# This file may be used for bona fide research purposes within the           #
# scientific community so long as proper attribution is given to the journal # 
# article from which it was obtained.                                        #
#                                                                            #
##############################################################################
data_I
_audit_creation_method     SHELXL-97
_chemical_name_systematic
;
7-Methoxy-2-phenylchroman-4-one
;
_chemical_name_common
;
7-Methoxyflavanone
;
_chemical_formula_moiety     'C16 H14 O3'
_chemical_formula_sum     'C16 H14 O3'
_chemical_formula_iupac     'C16 H14 O3'
_chemical_formula_weight     254.27
_chemical_melting_point     ?
_symmetry_cell_setting     monoclinic
_symmetry_space_group_name_H-M     'P 21/c'
_symmetry_space_group_name_Hall     '-P 2ybc'
loop_
    _symmetry_equiv_pos_as_xyz
    'x, y, z'
    '-x, y+1/2, -z+1/2'
    '-x, -y, -z'
    'x, -y-1/2, z-1/2'
_cell_length_a     8.5600(3)
_cell_length_b     6.6320(2)
_cell_length_c     23.4130(7)
_cell_angle_alpha     90.00
_cell_angle_beta     90.742(2)
_cell_angle_gamma     90.00
_cell_volume     1329.04(7)
_cell_formula_units_Z     4
_cell_measurement_reflns_used     13054
_cell_measurement_theta_min     0.407
_cell_measurement_theta_max     26.373
_cell_measurement_temperature     293(2)
_exptl_crystal_description     prism
_exptl_crystal_colour     colourless
_exptl_crystal_size_max     0.55
_exptl_crystal_size_mid     0.16
_exptl_crystal_size_min     0.10
_exptl_crystal_density_diffrn     1.271
_exptl_crystal_density_meas     ?
_exptl_crystal_density_method     'not measured'
_exptl_crystal_F_000     536
_exptl_absorpt_coefficient_mu     0.087
_exptl_absorpt_correction_type     multi-scan
_exptl_absorpt_process_details     '(DENZO-SMN; Otwinowski & Minor, 1997)'
_exptl_absorpt_correction_T_min     0.9535
_exptl_absorpt_correction_T_max     0.9913
_exptl_special_details     ?
_diffrn_ambient_temperature     293(2)
_diffrn_radiation_type     MoK\a
_diffrn_radiation_wavelength     0.71073
_diffrn_radiation_source     'fine-focus sealed tube'
_diffrn_radiation_monochromator     graphite
_diffrn_measurement_device_type     'Nonius KappaCCD'
_diffrn_measurement_method     'CCD'
_diffrn_detector_area_resol_mean     9
_diffrn_reflns_number     15170
_diffrn_reflns_av_R_equivalents     0.0718
_diffrn_reflns_av_sigmaI/netI     0.0458
_diffrn_reflns_theta_min     2.93
_diffrn_reflns_theta_max     26.36
_diffrn_reflns_theta_full     26.36
_diffrn_measured_fraction_theta_max     0.996
_diffrn_measured_fraction_theta_full     0.996
_diffrn_reflns_limit_h_min     -8
_diffrn_reflns_limit_h_max     10
_diffrn_reflns_limit_k_min     -8
_diffrn_reflns_limit_k_max     8
_diffrn_reflns_limit_l_min     -29
_diffrn_reflns_limit_l_max     29
_diffrn_standards_number     ?
_diffrn_standards_interval_count     ?
_diffrn_standards_interval_time     ?
_diffrn_standards_decay_%     ?
_refine_special_details
;
Refinement of <i>F</i>^2^ against ALL reflections. The weighted <i>R</i>-factor
<i>wR</i> and goodness of fit <i>S</i> are based on <i>F</i>^2^, conventional
<i>R</i>-factors <i>R</i> are based on <i>F</i>, with <i>F</i> set to zero for
negative <i>F</i>^2^. The threshold expression of <i>F</i>^2^ >
\s(<i>F</i>^2^) is used only for calculating <i>R</i>-factors(gt) <i>etc</i>.
and is not relevant to the choice of reflections for refinement.
<i>R</i>-factors based on <i>F</i>^2^ are statistically about twice as large
as those based on <i>F</i>, and <i>R</i>- factors based on ALL data will be
even larger.
;
_reflns_number_total     2710
_reflns_number_gt     1765
_reflns_threshold_expression     I>2sigma(I)
_refine_ls_structure_factor_coef     Fsqd
_refine_ls_matrix_type     full
_refine_ls_R_factor_all     0.1260
_refine_ls_R_factor_gt     0.0864
_refine_ls_wR_factor_gt     0.2556
_refine_ls_wR_factor_ref     0.2798
_refine_ls_goodness_of_fit_ref     1.176
_refine_ls_restrained_S_all     1.503
_refine_ls_number_reflns     2710
_refine_ls_number_parameters     165
_refine_ls_number_restraints     122
_refine_ls_hydrogen_treatment     constr
_refine_ls_weighting_scheme     calc
_refine_ls_weighting_details
         'calc w=1/[\s^2^(Fo^2^)+(0.1433P)^2^+0.4478P] where P=(Fo^2^+2Fc^2^)/3'
_atom_sites_solution_hydrogens     geom
_atom_sites_solution_primary     direct
_atom_sites_solution_secondary     difmap
_refine_ls_shift/su_max     0.000
_refine_ls_shift/su_mean     0.000
_refine_diff_density_max     0.651
_refine_diff_density_min     -0.352
_refine_ls_extinction_method     none
_refine_ls_extinction_coef     ?
loop_
    _atom_type_symbol
    _atom_type_description
    _atom_type_scat_dispersion_real
    _atom_type_scat_dispersion_imag
    _atom_type_scat_source
    'C' 'C' 0.0033 0.0016
                         'International Tables Vol C Tables 4.2.6.8 and 6.1.1.4'
    'H' 'H' 0.0000 0.0000
                         'International Tables Vol C Tables 4.2.6.8 and 6.1.1.4'
    'O' 'O' 0.0106 0.0060
                         'International Tables Vol C Tables 4.2.6.8 and 6.1.1.4'
_computing_data_collection     '<i>COLLECT</i> (Nonius, 1998)'
_computing_cell_refinement     'SCALEPACK (Otwinowski & Minor, 1997)'
_computing_data_reduction     'DENZO and SCALEPACK (Otwinowski & Minor, 1997)'
_computing_structure_solution     'SIR92 (Altomare <i>et al.</i>, 1994)'
_computing_structure_refinement     'SHELXL97 (Sheldrick, 2008)'
_computing_molecular_graphics     'ORTEP-3 (Farrugia, 2012)'
_computing_publication_material     'publCIF (Westrip, 2010)'
loop_
    _atom_site_type_symbol
    _atom_site_label
    _atom_site_fract_x
    _atom_site_fract_y
    _atom_site_fract_z
    _atom_site_U_iso_or_equiv
    _atom_site_adp_type
    _atom_site_calc_flag
    _atom_site_refinement_flags
    _atom_site_occupancy
    _atom_site_symmetry_multiplicity
    _atom_site_disorder_assembly
    _atom_site_disorder_group
    O O17 0.5477(4) -0.2944(5) 0.18360(14) 0.0728(11) Uani d . 1 1 A .
    O O18 0.8157(4) 0.1840(5) -0.02843(13) 0.0638(9) Uani d . 1 1 A .
    C C4 0.5036(5) -0.1399(6) 0.15982(17) 0.0534(11) Uani d . 1 1 . .
    C C5 0.5802(5) -0.0580(6) 0.10887(16) 0.0476(10) Uani d . 1 1 A .
    C C6 0.7077(5) -0.1537(7) 0.08388(19) 0.0592(12) Uani d . 1 1 . .
    H H6 0.7426 -0.2759 0.0988 0.071 Uiso calc R 1 1 A .
    C C7 0.7821(5) -0.0726(7) 0.03831(18) 0.0577(12) Uani d . 1 1 A .
    H H7 0.8668 -0.1386 0.0224 0.069 Uiso calc R 1 1 . .
    C C8 0.7298(5) 0.1117(6) 0.01556(16) 0.0483(10) Uani d . 1 1 . .
    C C9 0.6034(5) 0.2073(6) 0.03813(16) 0.0483(10) Uani d . 1 1 A .
    H H9 0.5684 0.3286 0.0227 0.058 Uiso calc R 1 1 . .
    C C10 0.5271(4) 0.1219(6) 0.08444(15) 0.0429(9) Uani d . 1 1 . .
    C C19 0.7766(7) 0.3789(8) -0.0506(2) 0.0777(16) Uani d . 1 1 . .
    H H19A 0.6695 0.3793 -0.0634 0.116 Uiso calc R 1 1 A .
    H H19B 0.8431 0.4098 -0.0822 0.116 Uiso calc R 1 1 . .
    H H19C 0.7908 0.4784 -0.0213 0.116 Uiso calc R 1 1 . .
    O O1A 0.4127(8) 0.2362(10) 0.1081(3) 0.043(2) Uiso d P 0.559(12) 1 A 1
    C C2A 0.3587(8) 0.1876(10) 0.1623(3) 0.043(2) Uiso d P 0.559(12) 1 A 1
    H H2A 0.4289 0.2677 0.1867 0.052 Uiso calc PR 0.559(12) 1 A 1
    C C3A 0.3801(12) -0.0050(14) 0.1850(4) 0.049(3) Uiso d P 0.559(12) 1 A 1
    H H3A1 0.2810 -0.0754 0.1819 0.059 Uiso calc PR 0.559(12) 1 A 1
    H H3A2 0.4039 0.0100 0.2254 0.059 Uiso calc PR 0.559(12) 1 A 1
    C C11A 0.2053(10) 0.2932(13) 0.1710(4) 0.047(2) Uiso d PD 0.559(12) 1 A 1
    C C12A 0.2038(13) 0.4478(18) 0.2065(6) 0.065(4) Uiso d PD 0.559(12) 1 A 1
    H H12A 0.2961 0.4805 0.2258 0.078 Uiso calc PR 0.559(12) 1 A 1
    C C13A 0.0813(12) 0.5567(15) 0.2160(4) 0.062(3) Uiso d PD 0.559(12) 1 A 1
    H H13A 0.0901 0.6657 0.2408 0.074 Uiso calc PR 0.559(12) 1 A 1
    C C14A -0.0591(11) 0.5178(13) 0.1912(4) 0.050(2) Uiso d PD 0.559(12) 1 A 1
    H H14A -0.1453 0.5977 0.1992 0.060 Uiso calc PR 0.559(12) 1 A 1
    C C15A -0.0727(12) 0.3545(19) 0.1530(5) 0.068(4) Uiso d PD 0.559(12) 1 A 1
    H H15A -0.1678 0.3222 0.1356 0.082 Uiso calc PR 0.559(12) 1 A 1
    C C16A 0.0671(13) 0.2391(16) 0.1419(5) 0.061(3) Uiso d PD 0.559(12) 1 A 1
    H H16A 0.0655 0.1322 0.1162 0.073 Uiso calc PR 0.559(12) 1 A 1
    O O1B 0.3856(10) 0.2064(12) 0.0994(3) 0.036(2) Uiso d P 0.441(12) 1 A 2
    C C2B 0.2931(11) 0.1055(15) 0.1386(4) 0.050(3) Uiso d P 0.441(12) 1 A 2
    H H2B 0.2276 0.0244 0.1128 0.060 Uiso calc PR 0.441(12) 1 A 2
    C C3B 0.3513(14) -0.0439(19) 0.1748(5) 0.046(3) Uiso d P 0.441(12) 1 A 2
    H H3B1 0.2734 -0.1497 0.1770 0.055 Uiso calc PR 0.441(12) 1 A 2
    H H3B2 0.3624 0.0137 0.2127 0.055 Uiso calc PR 0.441(12) 1 A 2
    C C11B 0.1728(13) 0.2564(14) 0.1603(4) 0.040(3) Uiso d PD 0.441(12) 1 A 2
    C C12B 0.1843(14) 0.424(2) 0.1974(7) 0.062(5) Uiso d PD 0.441(12) 1 A 2
    H H12B 0.2792 0.4617 0.2140 0.074 Uiso calc PR 0.441(12) 1 A 2
    C C13B 0.0404(14) 0.5362(17) 0.2086(5) 0.052(3) Uiso d PD 0.441(12) 1 A 2
    H H13B 0.0393 0.6463 0.2333 0.062 Uiso calc PR 0.441(12) 1 A 2
    C C14B -0.0916(11) 0.4712(16) 0.1813(4) 0.044(3) Uiso d PD 0.441(12) 1 A 2
    H H14B -0.1852 0.5388 0.1871 0.053 Uiso calc PR 0.441(12) 1 A 2
    C C15B -0.0895(15) 0.313(2) 0.1463(7) 0.068(5) Uiso d PD 0.441(12) 1 A 2
    H H15B -0.1818 0.2747 0.1280 0.082 Uiso calc PR 0.441(12) 1 A 2
    C C16B 0.0329(14) 0.213(2) 0.1373(6) 0.063(5) Uiso d PD 0.441(12) 1 A 2
    H H16B 0.0256 0.1026 0.1130 0.076 Uiso calc PR 0.441(12) 1 A 2
loop_
    _atom_site_aniso_label
    _atom_site_aniso_U_11
    _atom_site_aniso_U_22
    _atom_site_aniso_U_33
    _atom_site_aniso_U_12
    _atom_site_aniso_U_13
    _atom_site_aniso_U_23
    O17 0.072(2) 0.069(2) 0.078(2) 0.0210(17) 0.0127(17) 0.0313(17)
    O18 0.065(2) 0.063(2) 0.0643(18) 0.0106(15) 0.0277(15) 0.0115(14)
    C4 0.054(3) 0.053(2) 0.053(2) 0.004(2) 0.0016(19) 0.0095(19)
    C5 0.045(2) 0.048(2) 0.050(2) 0.0077(18) 0.0035(17) 0.0043(17)
    C6 0.058(3) 0.053(2) 0.066(3) 0.015(2) 0.007(2) 0.011(2)
    C7 0.052(3) 0.059(3) 0.063(3) 0.015(2) 0.017(2) 0.003(2)
    C8 0.045(2) 0.053(2) 0.047(2) 0.0039(18) 0.0085(17) 0.0032(17)
    C9 0.050(2) 0.046(2) 0.049(2) 0.0081(18) 0.0058(18) 0.0056(16)
    C10 0.041(2) 0.046(2) 0.0426(19) 0.0041(16) 0.0048(16) -0.0013(16)
    C19 0.095(4) 0.065(3) 0.074(3) 0.008(3) 0.036(3) 0.016(2)
_geom_special_details
;
All e.s.d.'s (except the e.s.d. in the dihedral angle between two l.s. planes)
are estimated using the full covariance matrix. The cell e.s.d.'s are taken
into account individually in the estimation of e.s.d.'s in distances, angles
and torsion angles; correlations between e.s.d.'s in cell parameters are only
used when they are defined by crystal symmetry. An approximate (isotropic)
treatment of cell e.s.d.'s is used for estimating e.s.d.'s involving l.s.
planes.
;
loop_
    _geom_bond_atom_site_label_1
    _geom_bond_atom_site_label_2
    _geom_bond_site_symmetry_2
    _geom_bond_distance
    _geom_bond_publ_flag
    O17 C4 . 1.224(5) ?
    O18 C8 . 1.361(5) ?
    O18 C19 . 1.432(6) ?
    C4 C5 . 1.472(6) ?
    C4 C3B . 1.496(12) ?
    C4 C3A . 1.510(10) ?
    C5 C10 . 1.397(5) ?
    C5 C6 . 1.398(6) ?
    C6 C7 . 1.360(6) ?
    C6 H6 . 0.9300 ?
    C7 C8 . 1.404(6) ?
    C7 H7 . 0.9300 ?
    C8 C9 . 1.366(5) ?
    C9 C10 . 1.393(5) ?
    C9 H9 . 0.9300 ?
    C10 O1A . 1.362(7) ?
    C10 O1B . 1.384(8) ?
    C19 H19A . 0.9600 ?
    C19 H19B . 0.9600 ?
    C19 H19C . 0.9600 ?
    O1A C2A . 1.394(9) ?
    C2A C3A . 1.395(11) ?
    C2A C11A . 1.504(10) ?
    C2A H2A . 0.9800 ?
    C3A H3A1 . 0.9700 ?
    C3A H3A2 . 0.9700 ?
    C11A C12A . 1.321(12) ?
    C11A C16A . 1.404(12) ?
    C12A C13A . 1.295(11) ?
    C12A H12A . 0.9300 ?
    C13A C14A . 1.353(11) ?
    C13A H13A . 0.9300 ?
    C14A C15A . 1.409(12) ?
    C14A H14A . 0.9300 ?
    C15A C16A . 1.447(12) ?
    C15A H15A . 0.9300 ?
    C16A H16A . 0.9300 ?
    O1B C2B . 1.392(11) ?
    C2B C3B . 1.391(14) ?
    C2B C11B . 1.527(13) ?
    C2B H2B . 0.9800 ?
    C3B H3B1 . 0.9700 ?
    C3B H3B2 . 0.9700 ?
    C11B C16B . 1.337(13) ?
    C11B C12B . 1.414(13) ?
    C12B C13B . 1.465(13) ?
    C12B H12B . 0.9300 ?
    C13B C14B . 1.362(13) ?
    C13B H13B . 0.9300 ?
    C14B C15B . 1.330(13) ?
    C14B H14B . 0.9300 ?
    C15B C16B . 1.260(13) ?
    C15B H15B . 0.9300 ?
    C16B H16B . 0.9300 ?
loop_
    _geom_angle_atom_site_label_1
    _geom_angle_atom_site_label_2
    _geom_angle_atom_site_label_3
    _geom_angle_site_symmetry_1
    _geom_angle_site_symmetry_3
    _geom_angle
    _geom_angle_publ_flag
    C8 O18 C19 . . 117.8(3) ?
    O17 C4 C5 . . 122.6(4) ?
    O17 C4 C3B . . 121.0(5) ?
    C5 C4 C3B . . 115.5(5) ?
    O17 C4 C3A . . 122.1(5) ?
    C5 C4 C3A . . 114.8(5) ?
    C3B C4 C3A . . 16.3(6) ?
    C10 C5 C6 . . 117.9(4) ?
    C10 C5 C4 . . 120.1(3) ?
    C6 C5 C4 . . 122.0(4) ?
    C7 C6 C5 . . 121.6(4) ?
    C7 C6 H6 . . 119.2 ?
    C5 C6 H6 . . 119.2 ?
    C6 C7 C8 . . 119.4(4) ?
    C6 C7 H7 . . 120.3 ?
    C8 C7 H7 . . 120.3 ?
    O18 C8 C9 . . 124.6(4) ?
    O18 C8 C7 . . 114.9(3) ?
    C9 C8 C7 . . 120.5(4) ?
    C8 C9 C10 . . 119.6(4) ?
    C8 C9 H9 . . 120.2 ?
    C10 C9 H9 . . 120.2 ?
    O1A C10 O1B . . 15.2(4) ?
    O1A C10 C9 . . 115.9(4) ?
    O1B C10 C9 . . 116.9(4) ?
    O1A C10 C5 . . 122.8(4) ?
    O1B C10 C5 . . 121.6(4) ?
    C9 C10 C5 . . 120.9(3) ?
    O18 C19 H19A . . 109.5 ?
    O18 C19 H19B . . 109.5 ?
    H19A C19 H19B . . 109.5 ?
    O18 C19 H19C . . 109.5 ?
    H19A C19 H19C . . 109.5 ?
    H19B C19 H19C . . 109.5 ?
    C10 O1A C2A . . 119.3(5) ?
    O1A C2A C3A . . 121.0(6) ?
    O1A C2A C11A . . 108.4(6) ?
    C3A C2A C11A . . 119.0(7) ?
    O1A C2A H2A . . 101.4 ?
    C3A C2A H2A . . 101.4 ?
    C11A C2A H2A . . 101.4 ?
    C2A C3A C4 . . 118.9(7) ?
    C2A C3A H3A1 . . 107.6 ?
    C4 C3A H3A1 . . 107.6 ?
    C2A C3A H3A2 . . 107.6 ?
    C4 C3A H3A2 . . 107.6 ?
    H3A1 C3A H3A2 . . 107.0 ?
    C12A C11A C16A . . 119.3(8) ?
    C12A C11A C2A . . 117.5(8) ?
    C16A C11A C2A . . 123.2(8) ?
    C13A C12A C11A . . 123.8(10) ?
    C13A C12A H12A . . 118.1 ?
    C11A C12A H12A . . 118.1 ?
    C12A C13A C14A . . 122.4(9) ?
    C12A C13A H13A . . 118.8 ?
    C14A C13A H13A . . 118.8 ?
    C13A C14A C15A . . 119.0(7) ?
    C13A C14A H14A . . 120.5 ?
    C15A C14A H14A . . 120.5 ?
    C14A C15A C16A . . 117.3(8) ?
    C14A C15A H15A . . 121.4 ?
    C16A C15A H15A . . 121.4 ?
    C11A C16A C15A . . 118.1(8) ?
    C11A C16A H16A . . 120.9 ?
    C15A C16A H16A . . 120.9 ?
    C10 O1B C2B . . 118.7(6) ?
    C3B C2B O1B . . 122.8(9) ?
    C3B C2B C11B . . 120.2(8) ?
    O1B C2B C11B . . 107.2(7) ?
    C3B C2B H2B . . 100.5 ?
    O1B C2B H2B . . 100.5 ?
    C11B C2B H2B . . 100.5 ?
    C2B C3B C4 . . 117.9(8) ?
    C2B C3B H3B1 . . 107.8 ?
    C4 C3B H3B1 . . 107.8 ?
    C2B C3B H3B2 . . 107.8 ?
    C4 C3B H3B2 . . 107.8 ?
    H3B1 C3B H3B2 . . 107.2 ?
    C16B C11B C12B . . 118.0(8) ?
    C16B C11B C2B . . 109.3(9) ?
    C12B C11B C2B . . 132.7(10) ?
    C11B C12B C13B . . 117.3(9) ?
    C11B C12B H12B . . 121.4 ?
    C13B C12B H12B . . 121.4 ?
    C14B C13B C12B . . 116.6(9) ?
    C14B C13B H13B . . 121.7 ?
    C12B C13B H13B . . 121.7 ?
    C15B C14B C13B . . 121.5(9) ?
    C15B C14B H14B . . 119.3 ?
    C13B C14B H14B . . 119.3 ?
    C16B C15B C14B . . 122.3(11) ?
    C16B C15B H15B . . 118.8 ?
    C14B C15B H15B . . 118.8 ?
    C15B C16B C11B . . 124.3(11) ?
    C15B C16B H16B . . 117.9 ?
    C11B C16B H16B . . 117.9 ?
loop_
    _geom_torsion_atom_site_label_1
    _geom_torsion_atom_site_label_2
    _geom_torsion_atom_site_label_3
    _geom_torsion_atom_site_label_4
    _geom_torsion_site_symmetry_1
    _geom_torsion_site_symmetry_2
    _geom_torsion_site_symmetry_3
    _geom_torsion_site_symmetry_4
    _geom_torsion
    _geom_torsion_publ_flag
    O17 C4 C5 C10 . . . . -178.3(4) ?
    C3B C4 C5 C10 . . . . 12.2(8) ?
    C3A C4 C5 C10 . . . . -5.9(7) ?
    O17 C4 C5 C6 . . . . 0.8(7) ?
    C3B C4 C5 C6 . . . . -168.7(7) ?
    C3A C4 C5 C6 . . . . 173.3(6) ?
    C10 C5 C6 C7 . . . . 2.1(7) ?
    C4 C5 C6 C7 . . . . -177.1(4) ?
    C5 C6 C7 C8 . . . . -0.1(7) ?
    C19 O18 C8 C9 . . . . 3.7(6) ?
    C19 O18 C8 C7 . . . . -175.1(4) ?
    C6 C7 C8 O18 . . . . 177.5(4) ?
    C6 C7 C8 C9 . . . . -1.3(7) ?
    O18 C8 C9 C10 . . . . -178.0(4) ?
    C7 C8 C9 C10 . . . . 0.7(6) ?
    C8 C9 C10 O1A . . . . 173.5(5) ?
    C8 C9 C10 O1B . . . . -169.5(5) ?
    C8 C9 C10 C5 . . . . 1.3(6) ?
    C6 C5 C10 O1A . . . . -174.3(5) ?
    C4 C5 C10 O1A . . . . 4.9(7) ?
    C6 C5 C10 O1B . . . . 167.7(6) ?
    C4 C5 C10 O1B . . . . -13.1(7) ?
    C6 C5 C10 C9 . . . . -2.7(6) ?
    C4 C5 C10 C9 . . . . 176.5(4) ?
    C9 C10 O1A C2A . . . . -163.7(5) ?
    C5 C10 O1A C2A . . . . 8.3(9) ?
    C10 O1A C2A C3A . . . . -20.7(11) ?
    C10 O1A C2A C11A . . . . -163.5(6) ?
    O1A C2A C3A C4 . . . . 19.2(13) ?
    C11A C2A C3A C4 . . . . 158.2(7) ?
    O17 C4 C3A C2A . . . . 166.8(7) ?
    C5 C4 C3A C2A . . . . -5.7(11) ?
    O1A C2A C11A C12A . . . . -107.5(10) ?
    C3A C2A C11A C12A . . . . 108.8(11) ?
    O1A C2A C11A C16A . . . . 70.2(10) ?
    C3A C2A C11A C16A . . . . -73.4(12) ?
    C16A C11A C12A C13A . . . . -0.8(19) ?
    C2A C11A C12A C13A . . . . 177.1(11) ?
    C11A C12A C13A C14A . . . . 2(2) ?
    C12A C13A C14A C15A . . . . -0.8(16) ?
    C13A C14A C15A C16A . . . . -1.0(16) ?
    C12A C11A C16A C15A . . . . -1.0(16) ?
    C2A C11A C16A C15A . . . . -178.8(9) ?
    C14A C15A C16A C11A . . . . 1.8(16) ?
    C9 C10 O1B C2B . . . . 169.1(7) ?
    C5 C10 O1B C2B . . . . -1.6(10) ?
    C10 O1B C2B C3B . . . . 17.8(14) ?
    C10 O1B C2B C11B . . . . 163.4(7) ?
    O1B C2B C3B C4 . . . . -17.8(16) ?
    C11B C2B C3B C4 . . . . -159.3(9) ?
    O17 C4 C3B C2B . . . . -167.1(8) ?
    C5 C4 C3B C2B . . . . 2.6(13) ?
    C3B C2B C11B C16B . . . . -107.0(13) ?
    O1B C2B C11B C16B . . . . 106.3(11) ?
    C3B C2B C11B C12B . . . . 74.0(17) ?
    O1B C2B C11B C12B . . . . -72.7(15) ?
    C16B C11B C12B C13B . . . . 1.1(19) ?
    C2B C11B C12B C13B . . . . -180.0(10) ?
    C11B C12B C13B C14B . . . . -1.4(19) ?
    C12B C13B C14B C15B . . . . 0.4(18) ?
    C13B C14B C15B C16B . . . . 1(2) ?
    C14B C15B C16B C11B . . . . -1(3) ?
    C12B C11B C16B C15B . . . . 0(2) ?
    C2B C11B C16B C15B . . . . -178.9(15) ?
loop_
    _geom_hbond_atom_site_label_D
    _geom_hbond_atom_site_label_H
    _geom_hbond_atom_site_label_A
    _geom_hbond_site_symmetry_A
    _geom_hbond_distance_DH
    _geom_hbond_distance_HA
    _geom_hbond_distance_DA
    _geom_hbond_angle_DHA
    C13A H13A <i>Cg</i>4 2 0.93 2.80 3.598(11) 144
    C13A H13A <i>Cg</i>5 2 0.93 2.71 3.515(11) 146
    C13B H13B <i>Cg</i>4 2 0.93 2.82 3.695(12) 158
    C13B H13B <i>Cg</i>5 2 0.93 2.76 3.639(13) 157
    C19 H19B <i>Cg</i>4 3_665 0.96 2.72 3.619(7) 156
    C19 H19B <i>Cg</i>5 3_665 0.96 2.76 3.660(7) 157
    C15B H15B <i>Cg</i>3 1_455 0.93 2.65 3.497(14) 151
data_global
_journal_date_recd_electronic     2012-10-07
_journal_date_accepted     2013-01-15
_journal_name_full     'Acta Crystallographica, Section E'
_journal_year     2013
_journal_volume     69
_journal_issue      2
_journal_page_first     o271
_journal_page_last     o271
_journal_paper_category     QO
_journal_paper_doi     10.1107/S1600536813001451
_journal_coeditor_code     KJ2213
_publ_contact_author_name     'Agata Piaskowska'
_publ_contact_author_address
;
Faculty of Chemistry, Jagiellonian University
Ingardena 3, 30-060 Krakow, Poland
;
_publ_contact_author_email     agata.piaskowska@uj.edu.pl
_publ_contact_author_fax      48126340515
_publ_contact_author_phone      48126632059
_publ_section_title
;
7-Methoxy-2-phenylchroman-4-one
;
loop_
    _publ_author_name
    _publ_author_footnote
    _publ_author_address
    'Piaskowska, Agata' .
;
Faculty of Chemistry, Jagiellonian University
Ingardena 3, 30-060 Krakow, Poland
;
    'Hodorowicz, Maciej' .
;
Faculty of Chemistry, Jagiellonian University
Ingardena 3, 30-060 Krakow, Poland
;
    'Nitek, Wojciech' .
;
Faculty of Chemistry, Jagiellonian University
Ingardena 3, 30-060 Krakow, Poland
;
