# Supplementary material for: 7-Meth­oxy-2-phenyl­chroman-4-one
Source: Acta Crystallogr Sect E Struct Rep Online. 2013 Jan 23;69(Pt 2):o271. doi: 10.1107/S1600536813001451 (PMC3569799; doi:10.1107/S1600536813001451)
Supplement: Supplementary file 2 [file e-69-0o271-Isup2.hkl]

#
# h,k,l, Fc-squared, Fo-squared, sigma(Fo-squared) and status flag
#
data_I
_shelx_title ' Compound X'
_shelx_refln_list_code          4
_shelx_F_calc_maximum      104.22
_exptl_crystal_F_000       536.00
_reflns_d_resolution_high  0.8004
 
loop_
 _symmetry_equiv_pos_as_xyz
 'x, y, z'
 '-x, y+1/2, -z+1/2'
 '-x, -y, -z'
 'x, -y-1/2, z-1/2'
 
_cell_length_a     8.5600
_cell_length_b     6.6320
_cell_length_c    23.4130
_cell_angle_alpha  90.000
_cell_angle_beta   90.742
_cell_angle_gamma  90.000
 
_shelx_F_squared_multiplier     1.000
 
loop_
 _refln_index_h
 _refln_index_k
 _refln_index_l
 _refln_F_squared_calc
 _refln_F_squared_meas
 _refln_F_squared_sigma
 _refln_observed_status
   3   0   0     1261.13     1316.16     43.36 o
   4   0   0       67.96       76.67      6.09 o
   5   0   0      549.09      505.89     15.21 o
   6   0   0      267.80      233.64      5.53 o
   7   0   0      167.29      156.00      7.75 o
   8   0   0       71.31       64.54      6.09 o
   9   0   0      100.85       64.12      8.71 o
  10   0   0       39.22       56.29      8.38 o
   1   1   0      332.18      345.28      5.40 o
   2   1   0     1780.69     1769.94     19.22 o
   3   1   0      342.03      288.16      4.73 o
   4   1   0       62.40       84.89      2.18 o
   5   1   0       54.45       45.37      2.35 o
   6   1   0        0.02        3.08      1.09 o
   7   1   0       14.87       13.89      3.60 o
   8   1   0        8.62        5.81      2.29 o
   9   1   0        6.16        8.67      4.60 o
  10   1   0       11.55        7.51      8.02 o
   0   2   0     1494.66     1519.92     29.88 o
   1   2   0     1062.37     1094.97     14.20 o
   2   2   0      270.96      320.08      4.51 o
   3   2   0      166.96      149.69      2.40 o
   4   2   0       76.83       66.92      1.97 o
   5   2   0      124.40      155.60      3.58 o
   6   2   0        5.28        5.63      1.51 o
   7   2   0       34.03       31.73      1.96 o
   8   2   0        1.59        1.22      1.56 o
   9   2   0       11.49        9.52      6.58 o
  10   2   0        1.76        1.98      9.53 o
   1   3   0      136.48      202.86      2.98 o
   2   3   0       59.25       45.54      1.56 o
   3   3   0      390.04      369.20      5.20 o
   4   3   0       62.06       57.84      1.88 o
   5   3   0      108.40       80.29      2.37 o
   6   3   0        5.28       15.00      1.52 o
   7   3   0        2.89        1.56      2.36 o
   8   3   0        5.44       10.92      3.71 o
   9   3   0       17.46       15.98      6.13 o
   0   4   0        1.67        1.21      1.10 o
   1   4   0       32.77       59.24      1.88 o
   2   4   0      240.65      286.67      7.88 o
   3   4   0      131.43      133.50      2.61 o
   4   4   0      787.65      808.49     10.49 o
   5   4   0      407.13      419.41     16.50 o
   6   4   0       38.57       29.50      2.19 o
   7   4   0        0.31        0.63      2.00 o
   8   4   0       18.24       26.30      7.77 o
   9   4   0        0.26       18.53      8.07 o
   1   5   0      210.86      181.87      4.29 o
   2   5   0       15.27       13.26      1.44 o
   3   5   0       13.45       16.73      2.38 o
   4   5   0      368.97      397.02      8.90 o
   5   5   0       75.68       65.71      4.79 o
   6   5   0       24.91       28.55      4.70 o
   7   5   0        2.15        0.00      7.84 o
   8   5   0        0.33        5.95      5.99 o
   0   6   0        0.04        6.33      4.09 o
   1   6   0        0.00        0.10      2.08 o
   2   6   0        9.21        5.79      1.91 o
   3   6   0        7.97        3.08      2.06 o
   4   6   0        1.41        3.04      2.90 o
   5   6   0       25.56       37.91      9.01 o
   6   6   0       13.00       16.23      3.84 o
   7   6   0        9.21       15.13      9.20 o
   1   7   0        0.09       -0.66      3.17 o
   2   7   0       22.03       13.34      2.74 o
   3   7   0       16.28       10.79      3.66 o
   4   7   0        0.19        1.54      5.11 o
   5   7   0        2.14       -1.16      6.60 o
   0   8   0        0.59        0.00      1.76 o
   1   8   0        0.23        3.82      4.00 o
   2   8   0        1.94       -4.30      4.30 o
 -10   1   1        0.06        9.83      7.07 o
  -9   1   1        0.69        5.76      4.94 o
  -8   1   1        1.78        2.67      1.45 o
  -7   1   1        0.13        0.34      0.98 o
  -6   1   1        1.35       -0.39      1.16 o
  -5   1   1       34.98       31.14      2.33 o
  -4   1   1      755.99      915.11     15.85 o
  -3   1   1      527.80      479.55      7.68 o
  -2   1   1      697.19      630.20      7.84 o
  -1   1   1     4184.38     3906.30     59.07 o
   0   1   1     4779.14     4455.91     49.71 o
   1   1   1     2376.07     2234.28     24.20 o
   2   1   1       13.23        8.04      0.62 o
   3   1   1      348.57      331.14      5.92 o
   4   1   1      110.65      142.20      3.71 o
   5   1   1      138.92      125.24      2.72 o
   6   1   1        3.33        3.51      1.47 o
   7   1   1       68.63       75.44      2.71 o
   8   1   1       16.75       27.61      2.75 o
   9   1   1       28.79       22.93      6.82 o
  10   1   1       20.61       20.41      6.51 o
 -10   2   1       67.70       72.05      7.50 o
  -9   2   1       14.87       10.76      4.71 o
  -8   2   1        3.92        7.02      1.45 o
  -7   2   1       74.41      100.94      3.66 o
  -6   2   1       56.55       34.13      2.68 o
  -5   2   1        9.82        6.55      1.66 o
  -4   2   1      267.79      281.51      5.29 o
  -3   2   1      111.99       84.31      1.93 o
  -2   2   1      281.07      296.95      4.23 o
  -1   2   1      504.04      453.10      6.34 o
   0   2   1       20.98       25.21      0.76 o
   1   2   1      137.01      141.02      3.84 o
   2   2   1      292.06      387.35      4.68 o
   3   2   1      266.06      269.60      3.39 o
   4   2   1      158.37      152.13      2.76 o
   5   2   1        2.52        3.15      0.96 o
   6   2   1        8.78       10.81      1.94 o
   7   2   1        9.93        9.39      3.36 o
   8   2   1        2.01        1.46      2.80 o
   9   2   1       13.23       28.01     11.44 o
  10   2   1        1.95       25.58     11.02 o
  -9   3   1       41.73       46.45      7.34 o
  -8   3   1        2.55        5.49      2.97 o
  -7   3   1       11.63       10.24      1.67 o
  -6   3   1       21.64       14.10      1.51 o
  -5   3   1        3.71        2.89      1.65 o
  -4   3   1        4.70       13.70      1.49 o
  -3   3   1      118.38      175.49      2.96 o
  -2   3   1        7.61        9.33      1.55 o
  -1   3   1       20.98       19.12      1.41 o
   0   3   1     1419.61     1491.40     20.70 o
   1   3   1       83.19       93.48      1.91 o
   2   3   1       40.28       59.19      2.66 o
   3   3   1      101.59      145.52      2.63 o
   4   3   1       38.95       33.24      1.45 o
   5   3   1       39.36       29.77      1.91 o
   6   3   1       13.42       16.57      1.49 o
   7   3   1        0.05        3.25      3.35 o
   8   3   1        0.13        5.02      2.90 o
   9   3   1       33.78       33.97      7.59 o
  -9   4   1        2.16        3.21      5.95 o
  -8   4   1        0.31        4.31      6.10 o
  -7   4   1        5.99        6.19      3.68 o
  -6   4   1        5.68        2.15      1.27 o
  -5   4   1      180.76      163.35      4.39 o
  -4   4   1      728.19      841.94     14.39 o
  -3   4   1        0.01        0.39      0.82 o
  -2   4   1      118.96      109.00      2.45 o
  -1   4   1      119.97      111.18      2.34 o
   0   4   1      184.40      232.78      3.54 o
   1   4   1     1011.25     1102.61     18.85 o
   2   4   1        9.95       16.44      1.47 o
   3   4   1        3.68        0.49      1.05 o
   4   4   1      191.38      161.99      3.23 o
   5   4   1       42.74       39.78      2.23 o
   6   4   1       28.89       27.56      1.87 o
   7   4   1        0.00        5.53      2.30 o
   8   4   1        4.13        7.19      8.76 o
   9   4   1       29.06       44.08     10.76 o
  -8   5   1        5.07        9.49      6.19 o
  -7   5   1        1.46        6.55      4.84 o
  -6   5   1        9.11       17.06      3.19 o
  -5   5   1      256.76      294.27      8.19 o
  -4   5   1      304.84      298.90      7.93 o
  -3   5   1      304.08      261.23      6.30 o
  -2   5   1       46.89       56.67      3.22 o
  -1   5   1       96.13       92.62      3.03 o
   0   5   1        6.76        7.02      0.74 o
   1   5   1       81.94       60.94      1.98 o
   2   5   1        9.98        9.28      1.55 o
   3   5   1       71.57       57.73      2.38 o
   4   5   1      120.77      132.88      3.72 o
   5   5   1       69.15       51.05      3.35 o
   6   5   1        0.51        3.40      2.44 o
   7   5   1        1.81        7.36      5.52 o
   8   5   1        7.13       11.44      6.05 o
  -7   6   1        0.43       -2.36      4.79 o
  -6   6   1        0.23        2.50      4.45 o
  -5   6   1       20.36       27.37      3.38 o
  -4   6   1        1.66        1.73      3.10 o
  -3   6   1        0.37        1.31      2.51 o
  -2   6   1      162.89      144.28      3.63 o
  -1   6   1        0.27        0.50      1.33 o
   0   6   1        9.46       16.50      2.40 o
   1   6   1       19.59       14.24      1.61 o
   2   6   1       43.52       40.80      2.67 o
   3   6   1       62.45       51.07      3.00 o
   4   6   1        3.68        8.54      2.71 o
   5   6   1        0.76        0.04      2.41 o
   6   6   1        7.02       10.49      4.18 o
   7   6   1        0.44        5.07      6.61 o
  -5   7   1       46.48       40.38      5.69 o
  -4   7   1       16.58       25.61      5.87 o
  -3   7   1        7.04        7.82      4.44 o
  -2   7   1       15.63       11.76      2.48 o
  -1   7   1        1.82        2.26      3.55 o
   0   7   1       15.99       11.93      3.72 o
   1   7   1        2.81        3.82      2.94 o
   2   7   1       18.80       12.06      2.71 o
   3   7   1        5.98        1.88      3.77 o
   4   7   1       30.64       23.27      6.42 o
   5   7   1       29.72       24.92      3.78 o
  -2   8   1        0.56        5.01      5.26 o
  -1   8   1        5.96       13.99      4.54 o
   0   8   1       20.31       16.32      3.80 o
   1   8   1       25.30       21.08      3.59 o
   2   8   1        3.20        6.93      3.56 o
 -10   0   2        9.16       17.28      8.83 o
  -9   0   2        2.57        7.78      5.85 o
  -8   0   2       76.71       66.27      3.83 o
  -7   0   2       76.60       70.70      2.27 o
  -6   0   2      739.15      580.89     34.33 o
  -5   0   2       90.22      151.24     11.04 o
  -4   0   2      213.85      164.21      8.50 o
  -3   0   2     1109.45     1070.61     37.37 o
  -1   0   2       25.62       17.88      2.67 o
   3   0   2       41.00       67.82     10.97 o
   4   0   2      141.07      156.00      4.78 o
   5   0   2     2013.33     2371.29     74.89 o
   6   0   2     1257.85     1341.46     32.31 o
   7   0   2      125.46      130.89      5.27 o
   8   0   2        0.47        6.95      7.42 o
   9   0   2        4.39        2.28      3.16 o
  10   0   2        9.98        3.51      7.21 o
 -10   1   2        6.77       -0.74      4.31 o
  -9   1   2       14.47        5.97      4.06 o
  -8   1   2        0.71        0.92      1.46 o
  -7   1   2        4.54        5.83      2.07 o
  -6   1   2       29.41       32.04      2.01 o
  -5   1   2      330.75      390.72      9.38 o
  -4   1   2     4161.87     4288.99     69.30 o
  -3   1   2      376.24      393.27      5.93 o
  -2   1   2      152.74      150.05      3.03 o
  -1   1   2     6737.63     6462.65    155.50 o
   0   1   2     1641.24     1598.43     22.98 o
   1   1   2      750.68      760.11      9.94 o
   2   1   2      565.94      486.21      5.93 o
   3   1   2      443.05      415.64      9.75 o
   4   1   2       53.55       64.13      2.10 o
   5   1   2      126.60      119.94      3.47 o
   6   1   2      103.98      113.76      3.10 o
   7   1   2      134.34      129.35      3.69 o
   8   1   2        0.14        0.29      2.06 o
   9   1   2       23.75       22.33      7.03 o
  10   1   2       20.82       28.82      6.83 o
 -10   2   2        6.61       32.61     13.05 o
  -9   2   2       87.34       91.59      6.44 o
  -8   2   2       13.41        8.51      2.60 o
  -7   2   2       20.17       23.30      1.77 o
  -6   2   2       98.47      110.72      3.56 o
  -5   2   2       73.18       63.42      1.72 o
  -4   2   2      699.10      873.13     12.71 o
  -3   2   2      747.29      771.97     11.46 o
  -2   2   2       39.29       43.79      1.46 o
  -1   2   2      580.43      683.08     13.61 o
   0   2   2     1217.92     1102.90     20.42 o
   1   2   2        0.00        2.80      0.58 o
   2   2   2       93.06       97.51      1.99 o
   3   2   2        4.04        8.77      0.82 o
   4   2   2       85.40       72.91      2.25 o
   5   2   2       19.78       24.85      1.25 o
   6   2   2      148.48      115.24      4.96 o
   7   2   2        0.54        1.55      1.33 o
   8   2   2       13.91       10.66      2.90 o
   9   2   2        2.09       -2.41      5.91 o
  10   2   2        1.05        3.70      9.72 o
  -9   3   2       18.38       20.57      5.46 o
  -8   3   2        2.35        5.67      3.72 o
  -7   3   2        5.93        7.37      2.01 o
  -6   3   2        3.65        7.15      2.06 o
  -5   3   2      247.80      251.57      5.07 o
  -4   3   2      252.76      227.74      4.96 o
  -3   3   2      619.76      741.75     11.75 o
  -2   3   2       14.67       20.79      1.75 o
  -1   3   2        2.92       12.73      0.67 o
   0   3   2     1704.11     1943.42     23.55 o
   1   3   2       61.13       70.26      1.56 o
   2   3   2        4.24        6.45      0.93 o
   3   3   2      120.05       85.15      1.98 o
   4   3   2       68.16       64.51      1.78 o
   5   3   2      277.46      335.13      6.24 o
   6   3   2      167.43      138.68      3.45 o
   7   3   2        7.82        5.06      2.95 o
   8   3   2        2.69        4.73      2.34 o
   9   3   2        0.28        4.16     11.26 o
  -9   4   2        2.47        4.79      5.16 o
  -8   4   2        2.96        1.08      3.45 o
  -7   4   2        7.69        7.22      2.01 o
  -6   4   2       22.36        7.87      1.73 o
  -5   4   2       14.61       12.83      1.54 o
  -4   4   2      116.16      115.34      2.79 o
  -3   4   2       86.69      108.22      2.23 o
  -2   4   2       12.57       13.43      1.26 o
  -1   4   2       55.29       43.38      1.85 o
   0   4   2      763.14      771.89     11.03 o
   1   4   2      159.63      192.58      4.47 o
   2   4   2      217.94      200.53      3.84 o
   3   4   2       81.26       89.82      2.49 o
   4   4   2       37.21       28.48      1.44 o
   5   4   2        3.08       -0.82      1.58 o
   6   4   2       15.39       22.67      1.90 o
   7   4   2        2.74        0.39      1.53 o
   8   4   2        0.57        4.95      3.39 o
   9   4   2        3.47       18.16     10.19 o
  -8   5   2       12.09       30.43      6.41 o
  -7   5   2        0.49       -2.14      4.81 o
  -6   5   2        1.63        3.66      1.96 o
  -5   5   2       17.30       19.03      3.04 o
  -4   5   2       31.98       29.22      2.70 o
  -3   5   2       22.54       19.46      1.59 o
  -2   5   2       33.40       17.54      1.50 o
  -1   5   2       19.36       25.74      1.93 o
   0   5   2       36.19       35.57      1.44 o
   1   5   2       23.43       36.60      1.80 o
   2   5   2       27.11       18.74      1.60 o
   3   5   2       19.40       18.16      1.83 o
   4   5   2        5.25        5.92      1.75 o
   5   5   2        2.26        5.53      1.03 o
   6   5   2       24.33       31.40      3.12 o
   7   5   2        0.69        5.83      5.43 o
   8   5   2        3.60        6.19      7.02 o
  -7   6   2        0.24        4.23      4.77 o
  -6   6   2       22.01       25.26      6.36 o
  -5   6   2        0.98        9.14      3.33 o
  -4   6   2       33.45       34.37      3.81 o
  -3   6   2       23.76       16.62      2.39 o
  -2   6   2       49.34       30.67      2.09 o
  -1   6   2        0.65        0.82      1.74 o
   0   6   2        5.14        5.74      1.93 o
   1   6   2       32.90       24.02      2.17 o
   2   6   2        3.72        5.80      1.95 o
   3   6   2        0.20        4.54      2.85 o
   4   6   2        8.50       17.78      3.28 o
   5   6   2        9.24        7.09      3.51 o
   6   6   2        0.00       -1.00      3.64 o
   7   6   2       15.91       15.97      4.97 o
  -5   7   2        0.95       11.53      4.26 o
  -4   7   2       21.12       25.26      5.23 o
  -3   7   2        0.64        2.10      3.53 o
  -2   7   2        4.02        0.52      2.52 o
  -1   7   2        0.70        0.52      3.96 o
   0   7   2       48.33       53.44      5.08 o
   1   7   2       26.25       30.51      3.82 o
   2   7   2        6.55        8.06      2.77 o
   3   7   2        0.15        3.09      6.46 o
   4   7   2        4.35        6.77      2.99 o
   5   7   2        4.31        4.64      4.39 o
  -2   8   2        2.20       -0.82      4.45 o
  -1   8   2        0.20        7.56      6.85 o
   0   8   2        0.02        4.10      4.64 o
   1   8   2        0.46        3.98      3.59 o
   2   8   2        0.04       -1.94      3.59 o
 -10   1   3        0.01       10.54     15.06 o
  -9   1   3        0.82        0.19      5.65 o
  -8   1   3       42.05       33.65      2.53 o
  -7   1   3        0.62        2.73      1.17 o
  -6   1   3        7.06        8.70      1.46 o
  -5   1   3       96.44      102.30      4.41 o
  -4   1   3      516.67      475.98      9.04 o
  -3   1   3      434.32      486.77      9.29 o
  -2   1   3      268.55      225.09      3.67 o
  -1   1   3     1690.84     1676.45     46.13 o
   0   1   3     1524.40     1508.57     28.84 o
   1   1   3     9440.80     8728.79    145.47 o
   2   1   3     1955.13     1921.53     23.05 o
   3   1   3      417.47      409.27      7.34 o
   4   1   3       14.65        9.93      1.21 o
   5   1   3       75.13      123.14      3.25 o
   6   1   3      234.54      236.31      5.71 o
   7   1   3       23.15       25.77      2.75 o
   8   1   3       69.99       70.70      4.27 o
   9   1   3        1.04        0.66      4.77 o
  10   1   3        0.31        3.66      7.37 o
 -10   2   3       20.54       25.23      7.32 o
  -9   2   3        8.55       15.07      6.99 o
  -8   2   3      169.04      157.05      6.29 o
  -7   2   3       53.67       75.88      2.86 o
  -6   2   3        0.03       -0.24      1.19 o
  -5   2   3       12.21        9.47      1.16 o
  -4   2   3      541.49      456.25      7.00 o
  -3   2   3      171.05      216.84      4.70 o
  -2   2   3        0.54        0.99      0.68 o
  -1   2   3       34.49       31.85      1.07 o
   0   2   3       23.36       19.33      0.64 o
   1   2   3      933.58      928.62     14.45 o
   2   2   3       16.60        8.78      0.55 o
   3   2   3      337.06      365.62      4.92 o
   4   2   3      256.82      297.24      5.65 o
   5   2   3        2.65        1.29      1.89 o
   6   2   3       20.33       31.28      2.76 o
   7   2   3        2.41        5.06      1.90 o
   8   2   3        3.05        4.08      3.42 o
   9   2   3        0.08        4.83      7.15 o
  10   2   3        9.32       16.19     12.29 o
  -9   3   3        5.61        5.16      4.50 o
  -8   3   3        0.38        5.16      6.83 o
  -7   3   3        3.70        3.14      1.85 o
  -6   3   3       54.65       52.69      2.44 o
  -5   3   3        8.03       14.88      1.54 o
  -4   3   3      148.12      110.96      3.14 o
  -3   3   3        9.91        5.94      1.01 o
  -2   3   3       37.64       60.42      3.06 o
  -1   3   3      120.07      154.41      3.60 o
   0   3   3      283.28      302.41      6.68 o
   1   3   3       44.85       44.50      1.30 o
   2   3   3      289.82      315.31      5.66 o
   3   3   3      493.95      365.86      8.13 o
   4   3   3       10.57        7.43      1.54 o
   5   3   3      283.35      284.30      5.28 o
   6   3   3      168.25      189.67      4.99 o
   7   3   3       66.54       62.70      3.68 o
   8   3   3       10.47       15.37      6.36 o
   9   3   3        7.09        9.39      5.01 o
  -9   4   3        0.15        0.91      3.29 o
  -8   4   3        1.19        5.10      6.22 o
  -7   4   3        0.29        0.59      3.00 o
  -6   4   3       15.03       20.35      2.90 o
  -5   4   3        0.04        1.64      1.85 o
  -4   4   3      103.91       99.23      2.62 o
  -3   4   3       36.88       33.28      2.21 o
  -2   4   3      322.98      287.26      6.68 o
  -1   4   3       99.02      125.11      3.82 o
   0   4   3       32.77       42.49      1.36 o
   1   4   3      559.16      597.34     12.05 o
   2   4   3       48.21       57.71      2.10 o
   3   4   3       86.96       75.28      2.18 o
   4   4   3       33.91       41.34      1.92 o
   5   4   3      403.48      423.24     10.78 o
   6   4   3      520.69      550.98     13.55 o
   7   4   3        0.43        4.03      2.76 o
   8   4   3        5.37       16.80      8.34 o
   9   4   3        0.50        1.45     13.57 o
  -8   5   3       40.47       46.99     12.08 o
  -7   5   3        0.23       -0.94      4.45 o
  -6   5   3        4.46        6.75      2.23 o
  -5   5   3       15.68       13.96      2.68 o
  -4   5   3       14.75       17.54      1.38 o
  -3   5   3      197.21      170.80      3.79 o
  -2   5   3       48.85       56.80      2.16 o
  -1   5   3       61.47       54.28      2.62 o
   0   5   3      109.89       89.91      2.31 o
   1   5   3       57.09       87.33      2.73 o
   2   5   3       16.82       15.74      1.48 o
   3   5   3      100.69       96.29      2.67 o
   4   5   3       53.31       54.82      6.28 o
   5   5   3       13.36       10.98      1.60 o
   6   5   3        0.25        0.64      1.69 o
   7   5   3        0.01       -1.33      3.95 o
   8   5   3       13.04       32.36     17.48 o
  -7   6   3        6.84       16.24      9.58 o
  -6   6   3        4.04        3.83      6.48 o
  -5   6   3        0.00       -0.47      3.28 o
  -4   6   3       21.37       29.58      3.25 o
  -3   6   3      187.27      177.18      5.02 o
  -2   6   3        4.14        2.46      2.10 o
  -1   6   3        3.66        4.98      1.31 o
   0   6   3       14.07       15.43      1.57 o
   1   6   3        0.76        0.19      1.74 o
   2   6   3        8.56        8.65      1.79 o
   3   6   3        2.30        4.87      2.33 o
   4   6   3       42.30       49.26      4.02 o
   5   6   3       30.54       20.37      5.69 o
   6   6   3       19.07       22.72      5.11 o
   7   6   3       13.02        9.77      5.48 o
  -5   7   3        8.43       24.09      6.52 o
  -4   7   3       16.33       35.12      5.08 o
  -3   7   3       42.39       33.68      3.93 o
  -2   7   3        2.06       -1.77      2.43 o
  -1   7   3        0.88        1.55      2.25 o
   0   7   3       37.23       29.02      4.49 o
   1   7   3       55.01       45.75      3.72 o
   2   7   3        4.10        2.64      2.93 o
   3   7   3       31.22       23.84      3.38 o
   4   7   3        0.34        0.30      3.30 o
   5   7   3        3.47        6.17      3.81 o
  -2   8   3        8.23       10.45      7.09 o
  -1   8   3        1.33        6.67      4.80 o
   0   8   3       31.30       32.59     12.38 o
   1   8   3        3.53        7.43      4.27 o
   2   8   3       12.72       22.50      5.45 o
 -10   0   4        0.01        3.35      8.46 o
  -9   0   4        0.03        0.53      7.42 o
  -8   0   4        2.47        5.13      3.01 o
  -7   0   4        0.92       -0.53      5.48 o
  -6   0   4       18.84        3.49      2.67 o
  -5   0   4      300.49      304.98     10.16 o
  -4   0   4        1.17       23.49      3.74 o
  -3   0   4        0.95        3.81      1.55 o
  -2   0   4      754.38      641.68     15.03 o
  -1   0   4       88.10       48.11      3.48 o
   0   0   4     2771.60     2913.86     93.20 o
   1   0   4    10165.22     9866.23    311.29 o
   2   0   4    10232.53    10033.13    316.56 o
   3   0   4     1183.71     1269.16     37.10 o
   4   0   4      310.88      226.60      7.62 o
   5   0   4       12.52       13.53      2.54 o
   6   0   4      114.02      128.45     13.20 o
   7   0   4        0.21       -1.76      4.06 o
   8   0   4       10.51        9.76      2.55 o
   9   0   4       12.49       10.72      3.34 o
 -10   1   4        8.33       11.29      9.54 o
  -9   1   4       39.80       45.61      4.61 o
  -8   1   4      347.82      332.40      9.00 o
  -7   1   4       21.27       21.47      1.79 o
  -6   1   4        5.44        3.08      1.15 o
  -5   1   4       20.92       31.40      1.91 o
  -4   1   4      154.05      211.67      6.74 o
  -3   1   4      230.36      227.02      6.54 o
  -2   1   4     2796.32     2778.53     62.30 o
  -1   1   4      178.36      185.86      5.90 o
   0   1   4      224.09      229.15      5.32 o
   2   1   4    10862.79    10261.57    203.52 o
   3   1   4      157.29      117.48      2.50 o
   4   1   4       85.81      113.02      3.20 o
   5   1   4      125.27       87.32      3.31 o
   6   1   4      192.61      145.26      5.49 o
   7   1   4       49.77       69.61      5.79 o
   8   1   4       11.20        7.40      2.57 o
   9   1   4        1.66       -1.61      2.92 o
  10   1   4        0.99       -4.58      6.91 o
 -10   2   4        0.69       -4.90      4.90 o
  -9   2   4        3.68       11.91      5.86 o
  -8   2   4        0.43        0.09      2.22 o
  -7   2   4       54.86       66.82      4.35 o
  -6   2   4       23.39       16.44      1.85 o
  -5   2   4       24.07       18.76      1.49 o
  -4   2   4      553.83      593.14      9.15 o
  -3   2   4        1.02        2.11      0.85 o
  -2   2   4      432.81      411.89      7.98 o
  -1   2   4        3.26        3.29      0.71 o
   0   2   4     1645.21     1693.72     30.45 o
   1   2   4     1038.53     1208.20     18.54 o
   2   2   4      161.85      136.29      2.36 o
   3   2   4      237.62      237.55      4.12 o
   4   2   4      265.32      253.32      4.52 o
   5   2   4       12.09       13.78      1.79 o
   6   2   4        8.92        4.68      2.09 o
   7   2   4       18.87        9.73      2.35 o
   8   2   4        3.91        3.95      3.28 o
   9   2   4        0.42        3.26      3.63 o
  10   2   4        1.13       13.58      8.54 o
  -9   3   4       14.11       11.79      5.05 o
  -8   3   4       16.32       22.49      5.55 o
  -7   3   4       39.53       24.41      2.26 o
  -6   3   4        0.00        2.66      1.47 o
  -5   3   4       96.89       76.59      2.18 o
  -4   3   4      252.17      307.32      7.03 o
  -3   3   4       87.15       76.63      1.98 o
  -2   3   4       80.01       75.25      2.99 o
  -1   3   4       17.91       16.82      0.92 o
   0   3   4      176.84      194.23      4.02 o
   1   3   4      591.14      598.45      8.14 o
   2   3   4      187.38      262.44      4.59 o
   3   3   4      219.26      263.01      4.08 o
   4   3   4       57.69       59.19      1.86 o
   5   3   4      395.47      393.37      6.54 o
   6   3   4      492.64      493.97     10.09 o
   7   3   4        5.36        7.70      2.78 o
   8   3   4        1.15        2.57      3.83 o
   9   3   4        6.55        8.49      4.48 o
  -9   4   4        0.21        6.19      4.41 o
  -8   4   4        0.29        2.59      4.95 o
  -7   4   4        0.42        1.91      2.93 o
  -6   4   4       26.62       14.44      2.16 o
  -5   4   4        2.15        2.25      1.28 o
  -4   4   4       40.74       38.20      1.78 o
  -3   4   4        0.03        3.31      1.19 o
  -2   4   4       11.35        2.70      1.05 o
  -1   4   4       66.20       68.34      1.69 o
   0   4   4       39.88       42.65      1.37 o
   1   4   4        8.51       11.50      1.52 o
   2   4   4      198.76      235.55      4.85 o
   3   4   4       33.27       39.12      1.60 o
   4   4   4        6.61        2.28      1.27 o
   5   4   4      326.67      422.46      7.04 o
   6   4   4      315.42      263.76      6.15 o
   7   4   4        9.08        8.05      2.92 o
   8   4   4        0.03       -1.20      4.65 o
   9   4   4        0.01        9.13      5.44 o
  -8   5   4        3.19       15.64      6.54 o
  -7   5   4        0.24       -0.79      3.82 o
  -6   5   4        8.34       13.11      2.31 o
  -5   5   4       13.69       15.94      4.20 o
  -4   5   4       50.63       52.48      2.31 o
  -3   5   4      906.69      960.05     14.02 o
  -2   5   4       27.50       40.64      2.54 o
  -1   5   4        2.91        7.32      0.86 o
   0   5   4        5.62        9.25      1.30 o
   1   5   4       16.90       16.52      1.41 o
   2   5   4        3.33        7.08      1.14 o
   3   5   4        2.79        1.59      1.20 o
   4   5   4       19.25       16.36      2.28 o
   5   5   4        9.40       13.32      1.32 o
   6   5   4       21.21       23.49      3.19 o
   7   5   4        8.96       10.49      4.41 o
   8   5   4        8.29        8.88      4.60 o
  -7   6   4       19.47       20.56      6.89 o
  -6   6   4        1.49        3.35      4.28 o
  -5   6   4       52.86       60.15      5.83 o
  -4   6   4       28.64       35.61      4.28 o
  -3   6   4        6.07        6.04      2.79 o
  -2   6   4      163.36      139.67      4.87 o
  -1   6   4       11.75       13.80      1.52 o
   0   6   4        0.88        2.99      1.42 o
   1   6   4       19.05       16.78      2.13 o
   2   6   4       55.73       37.70      2.81 o
   3   6   4        0.10       -0.33      2.36 o
   4   6   4        0.46        3.12      4.90 o
   5   6   4        2.57        2.15      3.77 o
   6   6   4        6.96        8.46      5.35 o
   7   6   4        0.59       15.42      6.64 o
  -5   7   4        0.00        9.33      7.55 o
  -4   7   4        6.33        6.28      4.32 o
  -3   7   4       17.55       20.64      2.97 o
  -2   7   4        0.25        1.34      3.61 o
  -1   7   4        0.98        3.79      2.51 o
   0   7   4        2.41        1.59      3.36 o
   1   7   4       13.69       13.01      3.27 o
   2   7   4        5.37        1.52      3.47 o
   3   7   4        0.61        5.41      3.39 o
   4   7   4        6.29        7.78      3.50 o
   5   7   4        4.54        4.63      5.97 o
  -2   8   4        0.36        5.77      4.35 o
  -1   8   4        0.77        7.56      5.58 o
   0   8   4        3.95        1.98      4.98 o
   1   8   4        7.67       11.17      4.38 o
   2   8   4        0.60       14.54      6.23 o
 -10   1   5        0.01       -4.57      6.37 o
  -9   1   5        1.43       -0.26      5.00 o
  -8   1   5      190.67      181.25     12.55 o
  -7   1   5        4.72        6.30      2.00 o
  -6   1   5       11.66       18.62      1.45 o
  -5   1   5       91.48       82.34      6.09 o
  -4   1   5      286.34      260.04      5.76 o
  -3   1   5      120.64      124.48      3.56 o
  -2   1   5     1308.17     1303.19     32.07 o
  -1   1   5     5599.32     5693.38    178.68 o
   0   1   5     2961.52     3149.01     71.52 o
   1   1   5     2162.19     2228.93     31.37 o
   2   1   5      913.11      734.76     13.20 o
   3   1   5      119.96      165.23      2.65 o
   4   1   5       65.28       63.85      2.26 o
   5   1   5      155.10      138.68      3.66 o
   6   1   5       85.87       72.63      3.83 o
   7   1   5        4.89       12.55      3.49 o
   8   1   5       27.36       19.57      3.33 o
   9   1   5        0.47        0.43      2.64 o
  10   1   5       10.94       13.16      6.98 o
 -10   2   5        0.10        7.04      7.66 o
  -9   2   5       59.64       57.86      6.06 o
  -8   2   5      202.78      187.94      5.20 o
  -7   2   5       38.60       39.39      2.66 o
  -6   2   5       30.52       14.78      1.72 o
  -5   2   5       51.97       43.59      1.72 o
  -4   2   5       18.58        8.58      0.82 o
  -3   2   5      322.05      431.19      9.08 o
  -2   2   5       51.05       30.97      1.37 o
  -1   2   5     1569.03     1559.57     50.81 o
   0   2   5      461.23      433.90      6.81 o
   1   2   5     3044.01     3139.04     42.30 o
   2   2   5     1247.29     1343.92     19.64 o
   3   2   5        7.19        7.55      0.79 o
   4   2   5      116.91      126.81      2.68 o
   5   2   5       90.47       82.11      2.46 o
   6   2   5       19.71       30.19      2.57 o
   7   2   5        9.81        9.76      2.01 o
   8   2   5       22.43       14.03      3.28 o
   9   2   5        4.29       22.18     11.31 o
  10   2   5        2.25        4.91      6.50 o
  -9   3   5       11.56       14.03      5.39 o
  -8   3   5       14.28       16.11      3.33 o
  -7   3   5        2.54        4.25      1.81 o
  -6   3   5       11.40       12.57      1.82 o
  -5   3   5       45.99       39.55      1.87 o
  -4   3   5       79.68      102.78      2.98 o
  -3   3   5      298.98      311.45      5.23 o
  -2   3   5       64.59      106.26      2.80 o
  -1   3   5      509.28      541.81     13.06 o
   0   3   5        0.36        4.65      0.68 o
   1   3   5     1491.06     1528.11     19.46 o
   2   3   5      579.81      569.03      9.51 o
   3   3   5       34.80       35.14      1.50 o
   4   3   5       70.54       53.65      1.70 o
   5   3   5      107.84      117.05      3.41 o
   6   3   5       83.50       75.85      3.29 o
   7   3   5       27.51       37.34      3.69 o
   8   3   5        0.10       -1.77      3.01 o
   9   3   5        0.22        8.64      7.17 o
  -9   4   5        0.20        4.20      6.05 o
  -8   4   5        0.67        7.90      3.98 o
  -7   4   5        0.90       -1.22      2.96 o
  -6   4   5       11.87        7.11      1.79 o
  -5   4   5       19.90       29.43      1.94 o
  -4   4   5        0.56        2.62      1.23 o
  -3   4   5        8.97       13.46      1.32 o
  -2   4   5        0.03        6.07      1.12 o
  -1   4   5       97.55       91.65      2.71 o
   0   4   5       48.68       74.60      2.27 o
   1   4   5       31.21       39.48      1.30 o
   2   4   5       26.30       28.51      1.42 o
   3   4   5       93.74       78.03      1.88 o
   4   4   5       20.00       21.34      1.72 o
   5   4   5        1.17        2.56      1.35 o
   6   4   5       21.08       23.95      4.52 o
   7   4   5        9.00       12.63      3.42 o
   8   4   5        6.09        4.45      4.44 o
   9   4   5        0.02       -7.04      7.04 o
  -8   5   5        0.88        2.62      5.57 o
  -7   5   5        1.82        7.85      5.14 o
  -6   5   5       21.17       17.99      2.55 o
  -5   5   5       12.89       10.81      3.04 o
  -4   5   5       77.11       66.91      2.88 o
  -3   5   5      452.53      449.52      9.54 o
  -2   5   5       61.88       66.77      2.58 o
  -1   5   5       34.69       35.26      1.63 o
   0   5   5       36.50       36.69      1.48 o
   1   5   5       36.80       34.44      1.58 o
   2   5   5      127.96      124.95      2.91 o
   3   5   5      171.72      202.32      4.26 o
   4   5   5        0.97        6.79      1.61 o
   5   5   5        0.00       -0.35      1.52 o
   6   5   5       32.56       33.06      3.63 o
   7   5   5        6.27        7.85      4.25 o
   8   5   5        1.88        7.96      5.37 o
  -7   6   5       19.76       20.81      5.54 o
  -6   6   5        0.53        0.67      4.76 o
  -5   6   5        3.33        2.11      3.36 o
  -4   6   5      354.63      332.60     13.06 o
  -3   6   5      239.54      285.01      7.63 o
  -2   6   5       82.50       72.73      3.42 o
  -1   6   5       36.12       24.99      2.09 o
   0   6   5       28.47       34.36      2.23 o
   1   6   5       15.34       11.98      2.53 o
   2   6   5       25.76       24.81      2.01 o
   3   6   5       16.12       10.84      2.24 o
   4   6   5       22.12       24.77      3.98 o
   5   6   5        2.57        4.99      2.63 o
   6   6   5       29.01       32.13      4.86 o
   7   6   5        0.01        8.72      4.63 o
  -5   7   5       18.64       24.36      5.28 o
  -4   7   5        7.72        6.43      3.57 o
  -3   7   5        1.04        5.86      3.23 o
  -2   7   5        0.01       -0.20      2.36 o
  -1   7   5       13.85        1.65      3.11 o
   0   7   5       23.85       26.21      6.79 o
   1   7   5       14.56       12.54      2.66 o
   2   7   5       20.46       19.36      3.98 o
   3   7   5       14.63       12.64      2.79 o
   4   7   5        3.21        3.10      3.39 o
   5   7   5       21.56       19.44      5.65 o
  -2   8   5        8.32        7.22      4.37 o
  -1   8   5        0.54        2.71      6.45 o
   0   8   5        0.55       -1.86      4.74 o
   1   8   5        3.15        4.44      5.60 o
   2   8   5        4.39       -0.49      5.82 o
 -10   0   6        3.72       -5.98      9.35 o
  -9   0   6       26.28        5.64     10.79 o
  -8   0   6       37.21       39.81      6.75 o
  -7   0   6       21.90       19.11      4.76 o
  -6   0   6      197.95      188.70      7.61 o
  -5   0   6      210.03      198.87     10.10 o
  -4   0   6       95.83       81.54      3.72 o
  -3   0   6     1815.72     1761.67     46.76 o
  -2   0   6     1659.65     1609.13     64.22 o
  -1   0   6     1591.47     1733.65     41.01 o
   0   0   6     6307.94     6468.18    259.08 o
   1   0   6      153.91      163.95      5.61 o
   2   0   6     1539.84     1545.79     47.93 o
   3   0   6        2.90        1.97      4.77 o
   4   0   6      111.08      116.41      4.77 o
   5   0   6       72.33       60.45      5.41 o
   6   0   6        1.96        1.58      2.11 o
   7   0   6      404.29      502.96     14.08 o
   8   0   6       11.89       20.14      7.77 o
   9   0   6        0.16        2.87      8.34 o
 -10   1   6        1.60       -7.41      7.41 o
  -9   1   6       47.62       58.01     15.18 o
  -8   1   6      284.61      321.93      8.43 o
  -7   1   6       47.73       56.72      3.54 o
  -6   1   6        0.88        0.07      2.16 o
  -5   1   6      150.11      133.29      3.80 o
  -4   1   6      169.56      214.93      4.70 o
  -3   1   6       40.89       43.28      1.38 o
  -2   1   6      103.83      113.32      3.73 o
  -1   1   6      301.09      410.66     12.25 o
   0   1   6     4537.55     4398.02     89.23 o
   1   1   6     1473.58     1507.71     27.33 o
   2   1   6       70.70       36.73      1.02 o
   3   1   6      281.40      209.23      4.14 o
   4   1   6      233.52      239.99      5.88 o
   5   1   6        0.64        4.24      1.24 o
   6   1   6        0.23       -0.19      1.82 o
   7   1   6      248.69      250.01      5.45 o
   8   1   6       15.95       16.86      3.21 o
   9   1   6       15.69       16.19      4.23 o
  10   1   6        0.08       -0.09      7.05 o
 -10   2   6        3.65       -1.59      7.60 o
  -9   2   6        3.73        8.13      5.00 o
  -8   2   6      127.64      122.40      4.66 o
  -7   2   6       21.26       21.78      1.76 o
  -6   2   6        0.25       10.51      1.51 o
  -5   2   6       11.41        2.38      0.93 o
  -4   2   6      214.39      299.42      9.54 o
  -3   2   6     3942.09     4288.51     83.76 o
  -2   2   6     2514.86     2691.84     53.26 o
  -1   2   6      181.46      185.06      7.12 o
   0   2   6      231.48      259.89      5.62 o
   1   2   6      374.08      448.19      5.48 o
   2   2   6      850.78      755.89     11.34 o
   3   2   6      207.17      213.73      3.25 o
   4   2   6        3.67        3.43      1.06 o
   5   2   6       78.39       45.96      1.89 o
   6   2   6       94.30       74.79      3.32 o
   7   2   6       19.42       19.87      2.77 o
   8   2   6        3.55        6.00      3.33 o
   9   2   6        0.57        4.68      4.35 o
  10   2   6        0.37        0.92      2.20 o
  -9   3   6       10.27        9.94      3.97 o
  -8   3   6        2.30        3.62      4.08 o
  -7   3   6       58.79       36.36      4.10 o
  -6   3   6        2.04        8.22      1.38 o
  -5   3   6       33.07       26.18      1.66 o
  -4   3   6        0.25        1.25      1.36 o
  -3   3   6       64.50       62.71      1.94 o
  -2   3   6      151.50      208.63      3.73 o
  -1   3   6       23.15       21.01      1.31 o
   0   3   6       97.53      108.67      2.04 o
   1   3   6      450.60      521.70      7.77 o
   2   3   6      154.58      162.29      2.36 o
   3   3   6       13.21       18.66      1.92 o
   4   3   6       87.49       65.43      1.84 o
   5   3   6        1.22        3.40      1.28 o
   6   3   6        1.00        1.91      1.66 o
   7   3   6       47.49       58.43      8.43 o
   8   3   6       21.51       18.50      3.71 o
   9   3   6        0.01        8.67      7.35 o
  -9   4   6       14.77       19.40      5.05 o
  -8   4   6        6.53        2.43      4.57 o
  -7   4   6        5.56        6.21      2.98 o
  -6   4   6        4.01        3.59      4.16 o
  -5   4   6        7.31       10.71      1.86 o
  -4   4   6       17.36       24.62      2.93 o
  -3   4   6      193.39      161.64      3.29 o
  -2   4   6        0.24        0.52      1.13 o
  -1   4   6        0.63        4.87      1.13 o
   0   4   6       90.00       95.55      2.44 o
   1   4   6       91.11       78.74      2.17 o
   2   4   6        3.83        2.44      1.27 o
   3   4   6       97.51       99.98      3.01 o
   4   4   6       49.69       44.11      1.83 o
   5   4   6       25.11       30.77      1.73 o
   6   4   6       32.80       40.61      2.80 o
   7   4   6        0.90        3.64      2.98 o
   8   4   6       15.58       17.44      4.29 o
   9   4   6        0.73        5.91      6.13 o
  -8   5   6        7.93       16.45      5.93 o
  -7   5   6        0.55        0.88      1.63 o
  -6   5   6        0.56       -2.50      2.50 o
  -5   5   6        2.64        1.24      2.25 o
  -4   5   6       46.77       51.87      2.42 o
  -3   5   6       13.40       14.62      1.64 o
  -2   5   6      285.38      291.36      4.89 o
  -1   5   6       18.78       25.27      1.33 o
   0   5   6        6.21       13.69      1.19 o
   1   5   6        5.22        3.24      1.35 o
   2   5   6       10.46        7.04      1.41 o
   3   5   6      109.37      120.94      3.66 o
   4   5   6       12.38       11.37      2.23 o
   5   5   6        9.35        9.07      1.60 o
   6   5   6        1.34        1.32      3.09 o
   7   5   6        5.91       -2.90      4.52 o
   8   5   6        7.97       10.51      4.67 o
  -7   6   6       16.67       15.11      5.23 o
  -6   6   6        1.24        7.80      5.18 o
  -5   6   6        4.34        3.09      4.15 o
  -4   6   6       15.68       20.06      3.34 o
  -3   6   6       16.22       18.67      3.06 o
  -2   6   6       61.90       63.49      3.29 o
  -1   6   6        2.24        0.93      1.49 o
   0   6   6       17.16        8.69      0.92 o
   1   6   6       91.57       93.37      3.60 o
   2   6   6       78.69       56.42      2.59 o
   3   6   6        0.96        4.64      2.43 o
   4   6   6        2.17        1.60      2.18 o
   5   6   6        1.05        3.20      3.28 o
   6   6   6        7.02       12.15      4.37 o
  -5   7   6        0.10        1.11      4.63 o
  -4   7   6        2.59        8.19      4.07 o
  -3   7   6        2.41        5.32      3.53 o
  -2   7   6        2.45        6.14      5.50 o
  -1   7   6        1.28       -3.42      4.57 o
   0   7   6        0.68       -0.18      2.39 o
   1   7   6       34.46       32.86      4.76 o
   2   7   6        0.63       -1.93      3.04 o
   3   7   6        6.54        6.31      2.70 o
   4   7   6        0.00       -1.39      4.47 o
   5   7   6        6.46        9.60      7.16 o
  -1   8   6        0.02        2.13      7.11 o
   0   8   6        0.67        4.17      5.28 o
   1   8   6        7.96        9.67      4.12 o
 -10   1   7        7.56       12.30      6.21 o
  -9   1   7        7.22        8.87      5.30 o
  -8   1   7        2.08        1.51      2.44 o
  -7   1   7        1.03        0.24      2.14 o
  -6   1   7       49.65       47.34      2.89 o
  -5   1   7        1.04        2.32      1.20 o
  -4   1   7      202.41      157.24      4.10 o
  -3   1   7     1511.06     1759.10     46.34 o
  -2   1   7      855.09      876.93     23.82 o
  -1   1   7      399.68      457.05     11.12 o
   0   1   7     1595.45     1650.62     35.84 o
   1   1   7      456.58      478.79      8.87 o
   2   1   7       32.15       36.47      1.08 o
   3   1   7     1364.64     1469.67     32.80 o
   4   1   7        0.32        0.45      0.71 o
   5   1   7        2.61        7.44      1.13 o
   6   1   7       18.40       33.83      2.15 o
   7   1   7       18.29       16.71      1.95 o
   8   1   7        0.52       -0.69      3.03 o
   9   1   7        3.01        3.19      3.55 o
  10   1   7        2.57       16.78      8.96 o
 -10   2   7        2.75       12.03      6.17 o
  -9   2   7        4.22        4.74      6.70 o
  -8   2   7       31.09       39.27      2.92 o
  -7   2   7       42.71       47.88      2.26 o
  -6   2   7       96.75       96.44      3.03 o
  -5   2   7       10.17        7.37      0.98 o
  -4   2   7       10.48       12.34      1.30 o
  -3   2   7        0.72        4.84      1.37 o
  -2   2   7        3.54        1.09      0.84 o
  -1   2   7       23.75       25.45      1.72 o
   0   2   7      228.91      184.43      3.88 o
   1   2   7      664.32      635.55      9.13 o
   2   2   7        2.84        9.77      0.71 o
   3   2   7     1464.66     1628.89     23.85 o
   4   2   7       48.12       37.80      1.64 o
   5   2   7        5.23        6.46      1.72 o
   6   2   7       91.41       85.11      3.49 o
   7   2   7      252.83      272.12      6.79 o
   8   2   7       28.44       42.33      3.91 o
   9   2   7        1.14        5.27     11.66 o
  10   2   7        9.62       24.02     10.28 o
  -9   3   7        0.60        0.73      4.47 o
  -8   3   7        0.00        0.49      3.59 o
  -7   3   7      164.90      137.40      6.30 o
  -6   3   7       14.19       19.17      1.70 o
  -5   3   7       21.29       13.96      1.85 o
  -4   3   7       17.89       12.74      1.37 o
  -3   3   7      224.87      252.21      4.72 o
  -2   3   7       50.50       48.50      1.90 o
  -1   3   7      163.54      160.76      5.04 o
   0   3   7       33.84       34.77      1.55 o
   1   3   7       20.68       19.45      0.79 o
   2   3   7      293.14      390.05      6.03 o
   3   3   7       64.90       59.23      1.75 o
   4   3   7       62.48       71.39      2.24 o
   5   3   7        8.56       11.51      1.51 o
   6   3   7      157.83      166.34      6.39 o
   7   3   7      124.08      151.41      6.00 o
   8   3   7       75.72       67.45      4.88 o
   9   3   7        3.61        3.83      5.01 o
  -9   4   7        1.02        0.69      4.44 o
  -8   4   7       19.13       15.35      3.78 o
  -7   4   7        1.45        0.93      3.64 o
  -6   4   7        0.12        0.64      2.41 o
  -5   4   7       94.84      109.42      3.72 o
  -4   4   7       51.32       56.46      2.14 o
  -3   4   7       43.13       38.13      1.88 o
  -2   4   7        1.45        3.20      0.88 o
  -1   4   7       11.29       16.92      1.95 o
   0   4   7        0.38        2.28      1.41 o
   1   4   7      125.63      112.05      2.73 o
   2   4   7        8.26       12.93      1.08 o
   3   4   7      231.42      223.48      3.92 o
   4   4   7       77.41       81.23      2.48 o
   5   4   7        1.79        2.32      1.53 o
   6   4   7        7.83       11.52      3.08 o
   7   4   7       25.25       33.99      4.37 o
   8   4   7        0.47       -0.32      5.94 o
  -8   5   7       14.97       18.97      8.34 o
  -7   5   7        0.77        3.68      5.38 o
  -6   5   7        4.28        5.92      2.87 o
  -5   5   7        6.13        5.14      2.41 o
  -4   5   7        2.26        0.88      1.80 o
  -3   5   7       60.17       86.54      3.43 o
  -2   5   7      295.27      306.35      9.56 o
  -1   5   7       89.25      103.78      2.43 o
   0   5   7        6.14        3.24      1.10 o
   1   5   7       50.32       42.05      1.89 o
   2   5   7        7.65        5.01      1.42 o
   3   5   7       12.62        9.78      1.79 o
   4   5   7        1.65        9.53      1.10 o
   5   5   7        0.78        5.85      2.19 o
   6   5   7       11.34        6.70      2.94 o
   7   5   7       23.98       26.77      3.71 o
   8   5   7        7.68       14.12      9.68 o
  -6   6   7        2.23        4.59      4.03 o
  -5   6   7       14.55       14.60      4.10 o
  -4   6   7        0.80        4.60      4.11 o
  -3   6   7       14.26        4.45      3.19 o
  -2   6   7      214.92      223.10      7.94 o
  -1   6   7      131.35      137.21      7.97 o
   0   6   7        2.34        1.44      1.36 o
   1   6   7       38.52       30.70      1.92 o
   2   6   7      154.57      150.06      4.41 o
   3   6   7       19.62       17.49      2.45 o
   4   6   7        2.11       -0.21      2.21 o
   5   6   7        2.45        3.99      4.15 o
   6   6   7        0.24       -0.23      3.12 o
  -5   7   7        0.35       11.85      6.56 o
  -4   7   7        0.01        8.33      3.78 o
  -3   7   7        0.26       -0.48      1.50 o
  -2   7   7        1.43        5.47      3.78 o
  -1   7   7       18.20       15.06      4.42 o
   0   7   7        9.97       11.72      3.35 o
   1   7   7       39.11       47.85      4.46 o
   2   7   7        0.02        2.03      2.45 o
   3   7   7        2.83        1.76      4.27 o
   4   7   7        0.28        4.40      4.58 o
   5   7   7        1.76        5.55      9.87 o
  -1   8   7        2.11        5.41      7.41 o
   0   8   7        0.01        2.98      5.97 o
   1   8   7        0.12       -3.54      4.78 o
 -10   0   8        2.68        5.47      7.56 o
  -9   0   8        6.01        9.33      5.43 o
  -8   0   8        1.20        1.90      4.61 o
  -7   0   8     1075.27     1144.62     30.18 o
  -6   0   8      174.01      149.35      7.64 o
  -5   0   8      195.87      175.82      7.09 o
  -4   0   8      248.59      204.59      4.73 o
  -3   0   8       61.07       61.07      2.00 o
  -2   0   8       54.50       46.21      2.55 o
  -1   0   8      568.06      657.81     15.05 o
   0   0   8     2663.95     2608.26    120.14 o
   1   0   8      164.61      202.20      7.49 o
   2   0   8        1.29        4.04      0.94 o
   3   0   8     1956.24     2063.69    102.06 o
   4   0   8        0.81        4.39      1.52 o
   5   0   8       61.22       58.22      2.82 o
   6   0   8        1.17       -1.00      2.99 o
   7   0   8       11.62        8.31      2.84 o
   8   0   8        6.63        5.20      2.86 o
   9   0   8       17.59       25.70     10.16 o
  10   0   8        2.54       11.83      8.31 o
 -10   1   8        8.18        7.18      6.47 o
  -9   1   8        3.42        1.76      6.69 o
  -8   1   8       26.73       20.65      2.70 o
  -7   1   8      123.40      151.17      6.89 o
  -6   1   8      348.19      290.30      9.49 o
  -5   1   8      103.94       67.95      2.16 o
  -4   1   8      328.20      311.88      5.04 o
  -3   1   8      764.00      736.38     19.03 o
  -2   1   8        2.14        1.58      0.74 o
  -1   1   8     1171.19     1311.71     37.07 o
   0   1   8       29.72       52.24      1.97 o
   1   1   8      405.17      381.34      8.54 o
   2   1   8      213.37      184.59      3.42 o
   3   1   8     1931.07     2167.55     46.99 o
   4   1   8        0.87        3.24      1.10 o
   5   1   8       80.94      109.96      3.34 o
   6   1   8        8.10       14.83      1.72 o
   7   1   8        1.29        3.49      2.42 o
   8   1   8        0.18       41.35     41.49 o
   9   1   8        3.43       -0.57      4.01 o
  10   1   8        0.02        1.10      8.74 o
  -9   2   8       10.75        6.17      6.21 o
  -8   2   8       19.84       18.67      2.95 o
  -7   2   8       15.36       13.82      2.09 o
  -6   2   8       16.31       15.03      1.68 o
  -5   2   8        0.97        3.05      1.09 o
  -4   2   8       33.20       42.24      1.70 o
  -3   2   8      308.75      347.41      6.18 o
  -2   2   8     1834.79     2254.05     50.13 o
  -1   2   8     2439.35     2659.98    103.02 o
   0   2   8      297.34      292.01      7.59 o
   1   2   8      112.93      122.98      2.66 o
   2   2   8     1382.18     1520.40     23.55 o
   3   2   8     1098.73     1081.04     19.76 o
   4   2   8      158.26      138.33      4.06 o
   5   2   8        3.14        8.66      1.61 o
   6   2   8       25.53        9.75      2.22 o
   7   2   8      366.34      362.46      8.58 o
   8   2   8       27.79       27.16      3.22 o
   9   2   8        7.78        9.62      6.54 o
  -9   3   8        9.28        7.92      7.04 o
  -8   3   8        5.00       11.51      5.54 o
  -7   3   8       76.23       59.03      3.75 o
  -6   3   8       17.05       12.92      1.61 o
  -5   3   8       26.33       24.83      1.66 o
  -4   3   8       10.02       18.92      1.66 o
  -3   3   8       88.67       67.55      2.42 o
  -2   3   8      106.48       71.63      3.05 o
  -1   3   8        7.06        9.17      1.10 o
   0   3   8      107.01      116.82      3.17 o
   1   3   8        3.58        1.22      0.51 o
   2   3   8        1.95        1.61      0.79 o
   3   3   8      388.44      491.48      7.43 o
   4   3   8      180.48      184.37      3.96 o
   5   3   8        6.73       10.88      1.35 o
   6   3   8      220.35      220.00      8.00 o
   7   3   8      191.72      205.50     12.88 o
   8   3   8       25.94       20.02      3.56 o
   9   3   8        2.56       -4.83      4.83 o
  -8   4   8        0.45       -2.99      4.69 o
  -7   4   8        0.22        1.76      2.90 o
  -6   4   8       13.24        4.46      2.08 o
  -5   4   8        0.28        4.57      1.86 o
  -4   4   8       78.92       86.78      3.92 o
  -3   4   8       90.06       92.24      2.94 o
  -2   4   8      150.15      136.84      4.33 o
  -1   4   8       25.03        8.72      1.15 o
   0   4   8       11.58        2.39      0.91 o
   1   4   8        0.13        2.14      0.92 o
   2   4   8      153.94      124.51      2.44 o
   3   4   8        5.74        3.83      1.03 o
   4   4   8        0.01        0.91      1.31 o
   5   4   8        4.08        8.43      1.73 o
   6   4   8        0.09        2.38      2.99 o
   7   4   8        0.61       -0.81      3.15 o
   8   4   8        0.99        7.14      3.61 o
  -8   5   8        7.53        1.96      5.52 o
  -7   5   8        0.96       -2.04      8.46 o
  -6   5   8       12.48       13.25      4.60 o
  -5   5   8        1.62       -1.49      2.07 o
  -4   5   8        8.49        5.98      1.71 o
  -3   5   8      287.19      262.68      4.88 o
  -2   5   8      338.80      368.97      8.67 o
  -1   5   8        8.25        9.77      1.29 o
   0   5   8       28.03       38.40      1.56 o
   1   5   8        0.88        0.86      0.79 o
   2   5   8       42.14       48.63      2.00 o
   3   5   8        3.10        3.56      1.38 o
   4   5   8       56.86       70.67      2.99 o
   5   5   8        1.31        0.66      2.59 o
   6   5   8        3.96        5.07      2.86 o
   7   5   8       22.14       23.33      4.40 o
  -6   6   8       21.60       19.37      7.38 o
  -5   6   8        0.41       -2.12      3.76 o
  -4   6   8        0.02        4.36      3.57 o
  -3   6   8       97.76       80.91      4.14 o
  -2   6   8       12.35       13.37      2.65 o
  -1   6   8       61.49       58.47      2.43 o
   0   6   8       42.48       33.60      1.92 o
   1   6   8        6.17        5.15      2.34 o
   2   6   8        0.22        0.05      2.80 o
   3   6   8        0.57        1.39      2.47 o
   4   6   8        0.55        0.65      2.47 o
   5   6   8        9.02       12.82      3.44 o
   6   6   8        0.26        3.79      5.49 o
  -4   7   8        1.89        7.22      8.96 o
  -3   7   8        1.98        6.33      5.24 o
  -2   7   8       33.59       33.01      4.44 o
  -1   7   8        3.61       10.46      3.73 o
   0   7   8        2.94        6.37      3.08 o
   1   7   8       11.00       17.06      3.87 o
   2   7   8       19.06       12.11      3.48 o
   3   7   8        3.50        1.52      1.66 o
   4   7   8        0.03       10.05      4.79 o
 -10   1   9        1.27        1.25      7.27 o
  -9   1   9        1.34       -3.99      6.26 o
  -8   1   9        2.89        2.79      2.95 o
  -7   1   9      366.74      321.92     11.74 o
  -6   1   9      289.29      338.23      8.68 o
  -5   1   9        0.58        0.44      1.20 o
  -4   1   9        7.05        4.20      1.23 o
  -3   1   9       12.75       19.01      1.36 o
  -2   1   9       64.63       60.82      3.41 o
  -1   1   9       25.94       37.86      2.26 o
   0   1   9       14.40       14.69      0.78 o
   1   1   9        8.87       24.06      1.35 o
   2   1   9       66.40       88.93      2.38 o
   3   1   9        3.38        9.08      1.37 o
   4   1   9        4.17        2.98      2.15 o
   5   1   9        1.87        0.66      1.22 o
   6   1   9       21.07       35.73      1.89 o
   7   1   9        0.08        4.03      2.94 o
   8   1   9        9.35       10.67      3.14 o
   9   1   9        2.78       11.70      4.69 o
  10   1   9        0.57       13.02      7.95 o
  -9   2   9        0.01        3.26      6.05 o
  -8   2   9       10.37       13.61      2.44 o
  -7   2   9       77.91       59.78      2.74 o
  -6   2   9       24.27       28.30      2.61 o
  -5   2   9        3.52        3.31      1.07 o
  -4   2   9       27.40       51.50      3.05 o
  -3   2   9       45.42       54.09      1.72 o
  -2   2   9      184.70      216.17      5.01 o
  -1   2   9      119.59      156.94      5.55 o
   0   2   9      118.83      140.12      2.80 o
   1   2   9       30.45       55.81      1.58 o
   2   2   9     1422.07     1662.70     25.52 o
   3   2   9     2180.27     2123.18     35.67 o
   4   2   9       56.96       85.23      1.86 o
   5   2   9        1.94        1.44      1.00 o
   6   2   9       22.10       21.13      1.96 o
   7   2   9       89.64       87.48      3.85 o
   8   2   9        7.34        3.57      2.53 o
   9   2   9       18.82       22.47     13.04 o
  -9   3   9        1.64       -2.29      4.94 o
  -8   3   9       22.43       33.66      6.00 o
  -7   3   9       34.62       24.97      3.28 o
  -6   3   9        3.69        0.14      1.18 o
  -5   3   9        6.81       21.94      2.05 o
  -4   3   9       69.67       65.63      2.06 o
  -3   3   9        0.75        6.66      1.18 o
  -2   3   9       21.58       16.56      1.60 o
  -1   3   9      554.89      679.52     20.06 o
   0   3   9      194.72      217.71      3.85 o
   1   3   9       88.53      108.53      2.13 o
   2   3   9      341.31      340.44      4.72 o
   3   3   9        0.01        0.40      0.97 o
   4   3   9       22.85       41.85      1.92 o
   5   3   9       18.19       14.41      1.31 o
   6   3   9       11.44       15.30      2.66 o
   7   3   9       31.95       30.68      3.32 o
   8   3   9        0.27        2.89      4.10 o
   9   3   9        4.55        4.43      9.27 o
  -8   4   9        5.08        5.72      3.87 o
  -7   4   9        0.03        6.15      3.55 o
  -6   4   9       20.19       19.88      2.17 o
  -5   4   9       11.99        9.57      1.87 o
  -4   4   9      146.11      126.52      4.48 o
  -3   4   9      362.34      330.81      4.99 o
  -2   4   9        2.21        3.05      1.22 o
  -1   4   9        5.20        5.28      1.03 o
   0   4   9      102.30       73.97      1.95 o
   1   4   9       76.46       81.12      2.62 o
   2   4   9       10.22        9.10      1.06 o
   3   4   9       32.72       30.29      1.83 o
   4   4   9       70.61       71.63      2.41 o
   5   4   9        2.71        0.98      1.79 o
   6   4   9        1.49        0.76      1.66 o
   7   4   9        0.07        3.85      3.80 o
   8   4   9        0.27        3.73      4.82 o
  -7   5   9        0.04        4.56      6.28 o
  -6   5   9        6.40        9.55      3.45 o
  -5   5   9        0.98        3.30      1.84 o
  -4   5   9        6.33        5.83      1.64 o
  -3   5   9      358.99      324.24      7.21 o
  -2   5   9      269.74      281.57      6.58 o
  -1   5   9        2.90       -1.38      1.38 o
   0   5   9        1.58        2.03      1.16 o
   1   5   9        1.31        3.68      1.01 o
   2   5   9       43.33       47.78      2.53 o
   3   5   9       26.44       20.68      2.24 o
   4   5   9        4.54        3.28      1.62 o
   5   5   9        3.22        8.03      2.58 o
   6   5   9        1.86        0.87      2.46 o
   7   5   9        4.84       10.59      5.44 o
  -6   6   9        0.38        3.45      8.28 o
  -5   6   9       16.75       23.44      5.07 o
  -4   6   9        5.38        3.51      3.79 o
  -3   6   9       32.57       30.48      2.01 o
  -2   6   9      139.40      134.90      5.48 o
  -1   6   9      115.95      124.81      4.43 o
   0   6   9        3.23        1.72      1.25 o
   1   6   9       24.92       25.74      1.92 o
   2   6   9        0.00        1.43      2.50 o
   3   6   9       17.00       15.11      2.34 o
   4   6   9       33.70       36.27      3.07 o
   5   6   9       16.54       14.97      4.03 o
   6   6   9       10.42       17.38      5.13 o
  -4   7   9        3.99       14.84      4.37 o
  -3   7   9        6.03        8.02      5.06 o
  -2   7   9       68.31       58.45      9.52 o
  -1   7   9       46.52       29.90      4.83 o
   0   7   9        5.26        5.11      3.58 o
   1   7   9       10.55       11.00      3.39 o
   2   7   9        2.14       -0.85      2.73 o
   3   7   9        3.94        6.16      5.37 o
   4   7   9        4.65        6.51      4.44 o
 -10   0  10       19.07       19.04      8.98 o
  -9   0  10       21.50       20.80      4.81 o
  -8   0  10       25.97       22.54      5.65 o
  -7   0  10      890.22      922.85     34.22 o
  -6   0  10      424.52      587.99     16.76 o
  -5   0  10      294.69      290.57      7.58 o
  -4   0  10       32.53       34.62      2.79 o
  -3   0  10      626.93      518.04     13.90 o
  -2   0  10     1612.62     1919.30    112.29 o
  -1   0  10      775.65      951.46     19.05 o
   0   0  10      239.13      218.15     13.48 o
   1   0  10      746.80      912.13     36.26 o
   2   0  10       98.39      125.40      5.16 o
   3   0  10       80.20       73.25      2.42 o
   4   0  10      112.47      119.17      4.34 o
   5   0  10       93.31       53.39      2.31 o
   6   0  10        3.42       17.71      1.57 o
   7   0  10        1.58        2.19      4.37 o
   8   0  10        0.08       -0.38      3.58 o
   9   0  10        0.13        0.84      9.96 o
 -10   1  10        2.10        0.71      5.35 o
  -9   1  10        7.06       10.04      3.91 o
  -8   1  10        0.35        0.22      2.85 o
  -7   1  10      277.89      303.00      9.26 o
  -6   1  10      197.92      223.12      8.67 o
  -5   1  10      223.71      288.68      9.51 o
  -4   1  10      452.20      468.87     12.20 o
  -3   1  10        9.70       11.59      1.02 o
  -2   1  10     1223.05     1600.62     57.07 o
  -1   1  10     2154.47     2327.98     45.88 o
   0   1  10      195.16      152.31      4.25 o
   1   1  10       27.87       19.45      0.85 o
   2   1  10       12.28        5.58      0.74 o
   3   1  10     1364.35     1382.29     19.92 o
   4   1  10       71.95       73.45      2.15 o
   5   1  10       46.47       32.75      1.14 o
   6   1  10       33.31       24.11      1.76 o
   7   1  10        0.05        0.32      2.48 o
   8   1  10       29.46       26.70      3.58 o
   9   1  10       53.25       55.82      5.27 o
  -9   2  10       15.46       13.05      6.60 o
  -8   2  10       15.90       10.84      2.64 o
  -7   2  10       89.85       83.56      3.81 o
  -6   2  10        7.86       13.43      1.79 o
  -5   2  10        3.56        2.90      1.60 o
  -4   2  10       45.28       54.30      2.01 o
  -3   2  10        0.02        2.48      8.91 o
  -2   2  10      305.09      399.56     12.05 o
  -1   2  10      299.24      304.84     10.64 o
   0   2  10      654.15      703.76     13.84 o
   1   2  10      848.58      839.62     13.83 o
   2   2  10       59.72       57.60      1.58 o
   3   2  10       12.49       18.36      1.37 o
   4   2  10      125.44      126.55      2.91 o
   5   2  10        2.23        3.55      1.16 o
   6   2  10        8.70        6.41      1.70 o
   7   2  10       13.90       13.24      2.28 o
   8   2  10        0.26       -2.05      3.61 o
   9   2  10        6.51        6.11      6.05 o
  -9   3  10        2.54        5.67      6.05 o
  -8   3  10        3.24        8.89      5.69 o
  -7   3  10       11.29       12.43      2.51 o
  -6   3  10       16.48       20.41      1.88 o
  -5   3  10        0.17        3.95      1.47 o
  -4   3  10        3.50        3.98      1.35 o
  -3   3  10      101.09      108.07      2.85 o
  -2   3  10     1511.99     1630.33     38.20 o
  -1   3  10       56.90       41.17      1.63 o
   0   3  10       45.36       62.03      1.62 o
   1   3  10        7.14       13.96      1.51 o
   2   3  10       18.43       21.07      2.07 o
   3   3  10       16.81       20.75      1.17 o
   4   3  10       17.43       11.26      1.17 o
   5   3  10       51.74       49.04      2.09 o
   6   3  10      126.63       99.85      3.99 o
   7   3  10       22.01       14.88      4.08 o
   8   3  10        1.98        7.07      4.15 o
   9   3  10       14.21       11.09      5.18 o
  -8   4  10        4.55       -0.03      5.09 o
  -7   4  10       51.06       58.38      5.55 o
  -6   4  10       15.39       13.04      2.23 o
  -5   4  10       85.78       72.99      2.77 o
  -4   4  10       14.57        7.88      1.56 o
  -3   4  10        0.10        2.98      1.11 o
  -2   4  10      107.06      135.46      4.47 o
  -1   4  10       31.80       41.69      1.80 o
   0   4  10      174.54      153.19      3.19 o
   1   4  10       20.96       22.97      1.15 o
   2   4  10        0.12        3.82      1.20 o
   3   4  10        3.20        8.85      1.41 o
   4   4  10       26.61       36.21      1.92 o
   5   4  10        2.37        6.14      1.80 o
   6   4  10       17.10       20.97      2.96 o
   7   4  10        0.05       -0.54      3.06 o
   8   4  10        1.44       -0.23      5.72 o
  -7   5  10        0.02        1.25      8.95 o
  -6   5  10       18.80       15.12      3.38 o
  -5   5  10       13.18       10.48      2.30 o
  -4   5  10       13.06        9.18      1.75 o
  -3   5  10       22.05       30.69      2.00 o
  -2   5  10      229.66      266.81      5.38 o
  -1   5  10        0.00        2.26      1.48 o
   0   5  10       14.71       16.82      1.53 o
   1   5  10        7.37        5.04      1.09 o
   2   5  10       99.08       89.16      3.29 o
   3   5  10       52.62       43.16      2.06 o
   4   5  10      141.42      127.15      4.12 o
   5   5  10       16.49       19.36      4.19 o
   6   5  10        0.01        4.25      4.16 o
   7   5  10        9.15       -0.62      6.13 o
  -6   6  10        0.03        9.36      8.31 o
  -5   6  10        0.58        1.76      5.54 o
  -4   6  10        0.30        7.28      5.22 o
  -3   6  10        2.19        0.80      2.13 o
  -2   6  10        0.10        9.38      7.75 o
  -1   6  10       86.91       91.86      3.84 o
   0   6  10        8.74        6.33      1.65 o
   1   6  10        1.27        1.26      1.32 o
   2   6  10       45.33       36.62      3.54 o
   3   6  10       43.42       36.25      3.43 o
   4   6  10        1.86        5.63      3.76 o
   5   6  10        3.93        4.85      4.37 o
   6   6  10        6.06        4.71      4.31 o
  -4   7  10        0.18        3.61      7.19 o
  -3   7  10        0.11       -4.92      4.92 o
  -2   7  10        2.84       16.75      6.99 o
  -1   7  10       23.66       28.34     10.58 o
   0   7  10        3.58       -2.94      4.47 o
   1   7  10        1.02       11.13      5.19 o
   2   7  10        7.36        6.87      4.38 o
   3   7  10        1.62       -0.41      4.17 o
   4   7  10        0.87       -0.85      4.68 o
  -9   1  11        0.15        2.21      3.14 o
  -8   1  11        6.92       12.87      2.50 o
  -7   1  11       25.56       34.40      2.79 o
  -6   1  11        5.61        4.69      1.52 o
  -5   1  11       97.73       67.43      2.01 o
  -4   1  11        3.57        8.44      1.02 o
  -3   1  11       34.81       31.03      1.56 o
  -2   1  11        5.06       13.07      1.61 o
  -1   1  11      956.42     1177.11     40.58 o
   0   1  11      122.79      122.63      5.54 o
   1   1  11        1.14        2.26      0.69 o
   2   1  11        0.12        8.96      1.07 o
   3   1  11      140.92      132.75      3.03 o
   4   1  11        0.50        2.94      1.84 o
   5   1  11        1.46        1.86      0.97 o
   6   1  11        9.59       13.75      1.57 o
   7   1  11        3.31        4.69      1.91 o
   8   1  11       25.78       20.22      4.20 o
   9   1  11       13.32       18.83      4.44 o
  -9   2  11        1.62        0.88      3.24 o
  -8   2  11       12.46       18.94      4.47 o
  -7   2  11       29.44       39.01      2.71 o
  -6   2  11       31.71       23.94      2.20 o
  -5   2  11        2.58        0.45      1.21 o
  -4   2  11        2.28        0.42      1.54 o
  -3   2  11       67.96       47.39      1.79 o
  -2   2  11      356.46      369.01      6.69 o
  -1   2  11      222.13      175.81      7.43 o
   0   2  11        2.05        5.66      2.00 o
   1   2  11      161.26      122.86      2.87 o
   2   2  11        0.45       -0.07      0.76 o
   3   2  11      160.84      158.20      3.02 o
   4   2  11       43.95       50.82      1.64 o
   5   2  11      556.92      612.88     10.72 o
   6   2  11        1.64       12.15      1.76 o
   7   2  11       27.98       20.01      3.67 o
   8   2  11       79.67       90.97      5.36 o
   9   2  11       50.33       43.78      5.85 o
  -9   3  11        9.98       21.92      5.57 o
  -8   3  11        0.16        2.86      3.31 o
  -7   3  11       20.90       23.27      2.82 o
  -6   3  11        0.04        1.76      1.96 o
  -5   3  11       83.66       85.06      2.64 o
  -4   3  11       91.50       98.84      2.98 o
  -3   3  11        7.54        2.44      1.32 o
  -2   3  11        0.07       -0.56      1.10 o
  -1   3  11      366.49      377.87     11.00 o
   0   3  11        0.78        3.06      0.95 o
   1   3  11       10.46       13.07      1.31 o
   2   3  11       49.12       38.88      1.49 o
   3   3  11       29.79       26.19      1.36 o
   4   3  11      193.49      219.49      4.23 o
   5   3  11       81.61       58.93      2.90 o
   6   3  11        8.92        9.90      1.61 o
   7   3  11       21.26       25.14      4.73 o
   8   3  11        0.37        1.27      3.75 o
   9   3  11        1.79        1.80      6.12 o
  -8   4  11        3.94       10.32      3.27 o
  -7   4  11       15.75       16.34      3.71 o
  -6   4  11      134.10      116.71      8.33 o
  -5   4  11       77.04       66.36      3.16 o
  -4   4  11        0.15       -1.19      1.34 o
  -3   4  11        4.27        2.99      1.54 o
  -2   4  11       58.57       55.94      2.30 o
  -1   4  11      454.61      519.85     13.73 o
   0   4  11       39.50       24.18      1.35 o
   1   4  11        1.42        1.17      1.16 o
   2   4  11       18.81       22.75      1.51 o
   3   4  11       57.17       56.15      3.50 o
   4   4  11        3.42        3.74      1.19 o
   5   4  11        0.32        0.25      2.02 o
   6   4  11        0.75        2.62      2.10 o
   7   4  11        0.33        7.29      3.67 o
   8   4  11        1.50        8.12      4.07 o
  -7   5  11        0.59       -1.40      4.03 o
  -6   5  11        4.18        7.09      3.32 o
  -5   5  11        3.78        7.98      1.88 o
  -4   5  11      103.83       91.79      3.06 o
  -3   5  11        6.72        8.25      1.91 o
  -2   5  11        7.85        9.11      1.99 o
  -1   5  11      108.79      125.24      4.25 o
   0   5  11      118.95      101.14      3.44 o
   1   5  11       43.37       31.63      1.70 o
   2   5  11       87.52       67.90      2.07 o
   3   5  11      119.82      130.13      6.34 o
   4   5  11        6.21        4.43      1.75 o
   5   5  11        0.27        3.10      2.19 o
   6   5  11        0.68        1.19      4.24 o
   7   5  11        0.01        3.89      7.11 o
  -6   6  11        0.47       -2.25      4.83 o
  -5   6  11        2.05        8.01      7.00 o
  -4   6  11        0.06        1.11      2.97 o
  -3   6  11        1.57        7.92      4.79 o
  -2   6  11       50.54       49.78      3.64 o
  -1   6  11        1.37        3.69      2.52 o
   0   6  11        0.60        1.15      1.15 o
   1   6  11        7.18        4.53      1.58 o
   2   6  11        2.68        4.76      1.91 o
   3   6  11       11.65        5.32      3.16 o
   4   6  11       15.47       14.39      3.37 o
   5   6  11        0.30        0.10      4.05 o
   6   6  11        2.27        7.58      4.53 o
  -4   7  11        6.91       13.86      6.06 o
  -3   7  11        0.67        7.59      4.92 o
  -2   7  11        6.51        4.27      5.80 o
  -1   7  11        0.22       12.86     13.53 o
   0   7  11       38.61       44.21      6.24 o
   1   7  11       16.49       14.27      4.48 o
   2   7  11        0.00        5.86      3.61 o
   3   7  11        4.16        9.07      6.78 o
   4   7  11        6.83        1.59      5.24 o
  -9   0  12       15.93       20.54      9.95 o
  -8   0  12       32.17       37.29      8.38 o
  -7   0  12        1.60        6.41      4.43 o
  -6   0  12      568.55      675.59     16.70 o
  -5   0  12     2603.01     2620.46     53.74 o
  -4   0  12       30.66       55.31      2.61 o
  -3   0  12        0.00       -0.84      1.38 o
  -2   0  12      290.04      254.99     10.44 o
  -1   0  12     1500.29     1890.44     37.94 o
   0   0  12        6.22       10.40      1.24 o
   1   0  12      465.40      407.29     23.27 o
   2   0  12       90.23       95.58      3.00 o
   3   0  12        1.55       -1.12      1.12 o
   4   0  12      231.36      186.96     13.62 o
   5   0  12        4.44       21.91      4.97 o
   6   0  12        0.54       -0.73      1.83 o
   7   0  12        0.15       12.14      4.75 o
   8   0  12       31.62       27.11      4.31 o
   9   0  12        1.49        3.68      4.75 o
  -9   1  12        0.87        2.45      4.67 o
  -8   1  12       29.85       26.37      2.54 o
  -7   1  12        1.40        1.53      2.27 o
  -6   1  12      155.51      177.33      5.52 o
  -5   1  12      130.46      126.33      3.18 o
  -4   1  12       56.77       53.61      2.86 o
  -3   1  12      149.25      137.01      5.87 o
  -2   1  12        0.19        0.40      0.73 o
  -1   1  12     1355.14     1696.89     54.25 o
   0   1  12      139.58      141.12      6.86 o
   1   1  12        0.74        2.83      0.85 o
   2   1  12      124.66      175.96      4.25 o
   3   1  12       32.43       23.28      1.32 o
   4   1  12       49.05       32.35      1.60 o
   5   1  12       12.28       10.71      1.54 o
   6   1  12        3.36        9.70      3.82 o
   7   1  12        0.00        1.70      1.76 o
   8   1  12       63.65       76.05      6.87 o
   9   1  12       14.42       23.88      5.42 o
  -9   2  12       14.82       25.94      7.54 o
  -8   2  12        0.22        9.41      4.32 o
  -7   2  12       56.34       52.73      3.24 o
  -6   2  12       16.58       32.84      2.68 o
  -5   2  12        3.19       10.20      1.17 o
  -4   2  12       23.41       25.55      1.66 o
  -3   2  12        0.87        3.17      1.11 o
  -2   2  12        6.96        7.05      0.98 o
  -1   2  12      247.06      271.05      7.04 o
   0   2  12      216.72      248.17      6.11 o
   1   2  12       11.68        8.75      1.16 o
   2   2  12      127.99      132.82      3.61 o
   3   2  12      128.92      136.78      2.64 o
   4   2  12       53.93       33.06      1.47 o
   5   2  12        0.28        2.68      1.00 o
   6   2  12        1.82        2.33      1.53 o
   7   2  12        1.77        5.66      3.29 o
   8   2  12       31.06       32.11      5.08 o
   9   2  12       27.87       32.08      6.05 o
  -9   3  12        1.03       -2.36      4.88 o
  -8   3  12        7.18        1.41      1.64 o
  -7   3  12        1.18        3.46      2.66 o
  -6   3  12       44.61       45.63      2.00 o
  -5   3  12       87.89       89.88      3.93 o
  -4   3  12        4.32        4.73      1.46 o
  -3   3  12      102.73       74.14      2.48 o
  -2   3  12       44.92       58.17      2.33 o
  -1   3  12      939.41      979.36     27.00 o
   0   3  12       23.40       45.26      1.96 o
   1   3  12       21.31       23.49      1.37 o
   2   3  12        6.16        3.64      1.28 o
   3   3  12       31.80       30.96      1.69 o
   4   3  12      341.22      415.06      6.94 o
   5   3  12       22.17       18.21      1.41 o
   6   3  12        0.54        3.18      2.15 o
   7   3  12       12.30       10.45      3.36 o
   8   3  12        2.07        2.66      3.28 o
  -8   4  12        1.21        7.87      8.31 o
  -7   4  12       32.83       35.31      4.32 o
  -6   4  12        1.09        2.80      2.54 o
  -5   4  12       41.41       33.36      2.10 o
  -4   4  12       73.56       56.32      2.12 o
  -3   4  12       78.43       60.17      2.08 o
  -2   4  12      617.87      723.09     19.77 o
  -1   4  12      311.08      278.29      5.25 o
   0   4  12      113.85      117.93      2.59 o
   1   4  12        7.63        2.83      1.20 o
   2   4  12        3.38        1.76      1.03 o
   3   4  12       51.08       60.21      2.50 o
   4   4  12        5.64        2.94      1.78 o
   5   4  12       77.18       78.15      3.46 o
   6   4  12        1.14        2.78      2.04 o
   7   4  12       14.03       10.71      4.68 o
   8   4  12       14.24       15.29      4.02 o
  -7   5  12        0.74        0.27      6.13 o
  -6   5  12        4.44       -0.08      4.21 o
  -5   5  12        0.30        0.22      3.34 o
  -4   5  12       36.21       34.11      2.31 o
  -3   5  12       19.87       15.51      1.95 o
  -2   5  12       15.06       16.56      2.10 o
  -1   5  12      137.75      115.86      3.35 o
   0   5  12       18.19       24.66      1.66 o
   1   5  12       12.95       12.39      1.74 o
   2   5  12        2.54        0.86      1.61 o
   3   5  12       14.74       15.39      1.34 o
   4   5  12        2.00        2.82      1.17 o
   5   5  12        0.11       -1.02      3.61 o
   6   5  12        0.93        3.73      4.28 o
   7   5  12        0.04        5.33      6.01 o
  -5   6  12        0.24        5.63      4.77 o
  -4   6  12        0.54       -1.51      3.06 o
  -3   6  12        0.30        0.95      2.59 o
  -2   6  12        0.19        3.63      2.87 o
  -1   6  12        0.70        6.75      3.34 o
   0   6  12       48.06       41.29      2.72 o
   1   6  12       44.92       35.60      3.33 o
   2   6  12        0.64        1.29      2.98 o
   3   6  12        3.06       12.10      3.50 o
   4   6  12        0.59        0.46      4.03 o
   5   6  12        2.65        7.78      5.22 o
  -3   7  12        0.86        1.28      2.19 o
  -2   7  12       10.81        7.83      4.52 o
  -1   7  12        0.00        9.79      8.63 o
   0   7  12       11.93       12.16      3.84 o
   1   7  12       14.03       14.84      5.28 o
   2   7  12        4.38        0.43      3.97 o
   3   7  12        2.14        5.90      4.85 o
  -9   1  13        7.88        6.60      3.35 o
  -8   1  13       15.34       18.06      3.67 o
  -7   1  13        0.01        0.21      1.85 o
  -6   1  13      327.57      320.30     11.47 o
  -5   1  13      366.11      441.31     10.05 o
  -4   1  13       90.27      105.66      5.58 o
  -3   1  13       14.90       44.32      2.69 o
  -2   1  13      168.07      167.95      5.25 o
  -1   1  13       37.92       31.31      2.34 o
   0   1  13        5.07        5.24      0.81 o
   1   1  13       53.64       47.60      1.24 o
   2   1  13        2.25       18.34      6.18 o
   3   1  13      145.52      158.67      4.14 o
   4   1  13      122.21      154.69      4.48 o
   5   1  13       58.61       41.09      2.13 o
   6   1  13        9.90        5.91      1.72 o
   7   1  13        4.02        5.07      2.22 o
   8   1  13       15.35       17.34      4.96 o
   9   1  13        4.06        1.23      5.08 o
  -9   2  13        2.86       12.30      7.37 o
  -8   2  13        0.24        2.42      4.57 o
  -7   2  13        0.04        2.82      2.95 o
  -6   2  13        7.51        6.85      1.35 o
  -5   2  13       15.99       15.77      2.25 o
  -4   2  13       67.27       57.52      2.42 o
  -3   2  13       10.61        2.46      1.24 o
  -2   2  13       10.04        4.88      1.40 o
  -1   2  13      290.46      331.10      9.15 o
   0   2  13       53.04       47.94      1.66 o
   1   2  13        7.87       12.20      1.70 o
   2   2  13       72.61       68.94      2.62 o
   3   2  13        8.50       12.42      1.23 o
   4   2  13       48.70       56.59      2.05 o
   5   2  13       22.52       21.72      1.38 o
   6   2  13        0.00        4.65      2.90 o
   7   2  13        2.98        7.06      3.03 o
   8   2  13       18.31       11.49      3.98 o
   9   2  13        4.50        3.92      3.83 o
  -8   3  13       12.33       21.88      4.39 o
  -7   3  13        0.83       -2.00      2.68 o
  -6   3  13       49.97       42.28      2.50 o
  -5   3  13      120.31       97.98      3.60 o
  -4   3  13       15.28       11.68      1.52 o
  -3   3  13        0.77       -1.21      1.21 o
  -2   3  13       11.89       11.29      1.51 o
  -1   3  13      493.06      468.09     12.48 o
   0   3  13       17.15       34.29      1.26 o
   1   3  13      274.16      217.57      6.53 o
   2   3  13       66.14       65.76      2.26 o
   3   3  13        6.04        3.07      1.13 o
   4   3  13      309.98      347.76      4.94 o
   5   3  13        4.85        3.44      1.36 o
   6   3  13       18.31       20.51      1.67 o
   7   3  13        2.60        2.73      3.32 o
   8   3  13        5.09        2.23      1.75 o
  -8   4  13        6.74        4.05      4.42 o
  -7   4  13        0.07        6.11      4.19 o
  -6   4  13       42.68       38.60      5.19 o
  -5   4  13       31.93       32.13      2.38 o
  -4   4  13        5.76        6.02      1.50 o
  -3   4  13       17.41       18.90      1.54 o
  -2   4  13      245.46      260.90      6.55 o
  -1   4  13      463.51      474.65     11.79 o
   0   4  13       31.53       31.72      1.44 o
   1   4  13        8.96       15.98      1.46 o
   2   4  13       33.53       51.47      2.63 o
   3   4  13      121.53      132.61      4.81 o
   4   4  13      111.00       85.94      3.21 o
   5   4  13        2.31        5.02      2.66 o
   6   4  13       15.77       18.80      3.44 o
   7   4  13        1.24       -4.60      4.83 o
   8   4  13        1.67       -2.35      4.16 o
  -7   5  13        0.78        2.44      9.53 o
  -6   5  13       14.72       17.39      6.34 o
  -5   5  13        8.33       17.37      3.15 o
  -4   5  13        0.19        1.06      2.09 o
  -3   5  13       47.66       33.42      2.12 o
  -2   5  13       32.34       32.02      2.40 o
  -1   5  13      133.26      144.79      4.25 o
   0   5  13       31.21       36.72      2.21 o
   1   5  13        7.59        5.39      1.75 o
   2   5  13       99.39       87.06      3.15 o
   3   5  13        1.29        3.79      1.98 o
   4   5  13        8.09        7.15      2.84 o
   5   5  13       18.51       14.38      4.90 o
   6   5  13        5.28        7.67      4.12 o
   7   5  13        0.03        4.39      4.41 o
  -5   6  13        0.00       -1.70      3.97 o
  -4   6  13        0.52        4.18     11.07 o
  -3   6  13        2.98        4.25      3.05 o
  -2   6  13        0.30        3.95      2.90 o
  -1   6  13       47.81       50.58      3.42 o
   0   6  13        3.35        2.38      1.96 o
   1   6  13        8.99        3.72      1.97 o
   2   6  13        5.63        5.22      3.19 o
   3   6  13        4.27        6.27      4.39 o
   4   6  13        2.79        2.19      4.60 o
   5   6  13        1.45        2.69      4.00 o
  -3   7  13        4.99        7.83      5.31 o
  -2   7  13        8.14       19.42     21.98 o
  -1   7  13       19.77       22.44      4.82 o
   0   7  13       32.45       28.66      4.00 o
   1   7  13        3.15       14.42     10.01 o
   2   7  13        1.23       -4.04      7.94 o
   3   7  13        0.02        2.98      5.29 o
  -9   0  14       24.19       31.55      9.10 o
  -8   0  14        0.06        4.95      4.69 o
  -7   0  14        5.72       15.74      3.06 o
  -6   0  14      293.40      386.78     10.64 o
  -5   0  14     1989.05     2275.96     67.73 o
  -4   0  14       19.46       30.35      1.82 o
  -3   0  14      701.21      778.17     41.43 o
  -2   0  14       38.75       45.91      3.67 o
  -1   0  14      763.44      982.37     71.36 o
   0   0  14     1250.57     1152.99     50.84 o
   1   0  14     1418.33     1678.36     52.10 o
   2   0  14        0.10        5.79      1.51 o
   3   0  14       10.91        7.51      1.28 o
   4   0  14      491.50      482.19     14.76 o
   5   0  14      159.50      159.54      7.82 o
   6   0  14        6.79        4.12      1.80 o
   7   0  14        0.01        8.46      6.49 o
   8   0  14        0.31        7.05      4.81 o
   9   0  14        0.06       -4.50     12.41 o
  -9   1  14        8.92       13.57      7.48 o
  -8   1  14        3.64        8.17      3.41 o
  -7   1  14       25.24       20.98      2.34 o
  -6   1  14       95.81       74.60      4.13 o
  -5   1  14      142.81      175.52      6.14 o
  -4   1  14       70.01       72.80      4.86 o
  -3   1  14      168.43      156.52      6.12 o
  -2   1  14      106.98      122.43      4.27 o
  -1   1  14       32.60       25.01      1.93 o
   0   1  14       99.93      110.09      4.01 o
   1   1  14       49.41       45.17      1.29 o
   2   1  14       74.04       96.15      2.79 o
   3   1  14       99.39       88.19      2.97 o
   4   1  14       52.60       30.15      1.98 o
   5   1  14        8.69       17.50      1.75 o
   6   1  14        1.66        7.18      1.65 o
   7   1  14        0.00       -2.02      3.07 o
   8   1  14        8.59        5.11      4.98 o
   9   1  14        0.54        3.69      6.62 o
  -9   2  14        7.63       11.94      6.77 o
  -8   2  14        1.91       10.22      3.74 o
  -7   2  14        3.06        8.74      2.76 o
  -6   2  14       11.20       10.66      1.29 o
  -5   2  14      205.09      243.92      9.72 o
  -4   2  14      108.86      113.21      3.78 o
  -3   2  14       30.08       48.01      2.03 o
  -2   2  14        8.29        6.79      1.02 o
  -1   2  14      594.22      646.64     16.43 o
   0   2  14       79.06       76.85      2.96 o
   1   2  14        3.49        4.81      1.13 o
   2   2  14        9.30       13.96      1.31 o
   3   2  14       36.38       42.55      1.64 o
   4   2  14      145.04      165.05      3.70 o
   5   2  14        8.46        8.43      1.65 o
   6   2  14        9.26        9.96      1.91 o
   7   2  14       15.87       17.68      3.27 o
   8   2  14        0.25        8.57      4.55 o
  -8   3  14        2.35        3.90      3.87 o
  -7   3  14        1.15        2.44      3.66 o
  -6   3  14        1.10        1.62      2.11 o
  -5   3  14       11.26        2.71      1.44 o
  -4   3  14       56.09       54.14      2.43 o
  -3   3  14       23.84       20.74      1.48 o
  -2   3  14       27.99       41.56      2.79 o
  -1   3  14        7.27       21.84      1.69 o
   0   3  14        0.27        1.51      1.26 o
   1   3  14        9.05        9.49      1.12 o
   2   3  14       48.92       35.08      1.77 o
   3   3  14        0.07        2.28      1.69 o
   4   3  14        4.05        0.23      1.68 o
   5   3  14       42.75       49.78      1.77 o
   6   3  14       32.57       24.53      2.32 o
   7   3  14        0.38        0.37      2.50 o
   8   3  14        0.09        1.68      5.69 o
  -7   4  14        0.00        0.79      1.93 o
  -6   4  14        0.75        5.98      2.81 o
  -5   4  14       37.06       35.76      2.18 o
  -4   4  14        7.82        8.62      2.36 o
  -3   4  14       16.80       17.84      1.63 o
  -2   4  14        7.69        3.72      1.64 o
  -1   4  14      659.28      872.75     16.86 o
   0   4  14      140.61      131.58      4.63 o
   1   4  14        9.53        4.74      1.28 o
   2   4  14        1.39        1.07      1.78 o
   3   4  14        2.40        3.44      1.70 o
   4   4  14       50.30       46.68      3.52 o
   5   4  14       47.52       46.12      3.71 o
   6   4  14       41.03       42.40      4.22 o
   7   4  14       12.10        5.67      4.28 o
  -6   5  14       11.57       13.24      3.67 o
  -5   5  14        1.98        1.95      3.99 o
  -4   5  14       19.85       12.67      2.28 o
  -3   5  14        1.45        1.09      2.23 o
  -2   5  14        0.28        0.49      2.27 o
  -1   5  14        4.20        1.76      1.94 o
   0   5  14        4.99        7.64      1.39 o
   1   5  14       31.17       33.72      3.40 o
   2   5  14       20.87       16.59      1.84 o
   3   5  14        4.24        6.20      2.30 o
   4   5  14       38.22       24.78      4.40 o
   5   5  14       13.21        4.88      4.15 o
   6   5  14        1.99        5.76      4.78 o
  -5   6  14        2.15        0.53      5.16 o
  -4   6  14        2.02       -0.12      3.26 o
  -3   6  14        0.51       -0.18      2.91 o
  -2   6  14        0.32        6.47      2.61 o
  -1   6  14        6.54        4.14      2.75 o
   0   6  14        0.00        0.09      2.44 o
   1   6  14        8.29        3.72      2.56 o
   2   6  14        1.52        1.99      3.84 o
   3   6  14        0.78        7.19      6.03 o
   4   6  14        0.05       -0.55      4.65 o
   5   6  14        1.55        0.43      5.67 o
  -2   7  14       11.86       14.89      6.45 o
  -1   7  14        0.34        6.83      5.86 o
   0   7  14        7.93        7.67      4.71 o
   1   7  14        2.88       17.19      5.07 o
   2   7  14        0.57        0.62      4.91 o
  -9   1  15       11.57       11.81      6.29 o
  -8   1  15        2.60        7.26      4.39 o
  -7   1  15       12.64       16.00      4.42 o
  -6   1  15       28.49       20.95      1.82 o
  -5   1  15      179.20      158.58      6.08 o
  -4   1  15      108.88       92.11      4.39 o
  -3   1  15        2.28       -1.47      1.70 o
  -2   1  15        5.53        4.85      1.45 o
  -1   1  15       14.43       12.25      1.55 o
   0   1  15      609.66      655.98     17.69 o
   1   1  15      127.40      118.63      2.81 o
   2   1  15        1.06        2.72      1.06 o
   3   1  15       84.45       88.39      2.27 o
   4   1  15       82.78       55.19      1.90 o
   5   1  15        7.80       11.01      1.78 o
   6   1  15       10.97       17.34      2.14 o
   7   1  15       26.69       29.09      4.30 o
   8   1  15        0.98       -4.01      4.01 o
   9   1  15       10.45        3.02      4.40 o
  -8   2  15        0.09       -1.27      3.76 o
  -7   2  15        2.97        7.61      3.12 o
  -6   2  15        0.18        1.97      1.10 o
  -5   2  15        0.45        0.61      1.27 o
  -4   2  15        0.04        1.33      1.79 o
  -3   2  15       38.08       24.28      2.19 o
  -2   2  15        5.49        3.09      0.87 o
  -1   2  15        9.09        4.34      0.98 o
   0   2  15        2.54        1.25      0.88 o
   1   2  15        9.93       15.04      1.23 o
   2   2  15        5.99        8.61      1.34 o
   3   2  15        1.37        3.02      1.30 o
   4   2  15        6.19       12.73      1.37 o
   5   2  15        0.05       -0.28      1.32 o
   6   2  15        9.04       10.41      2.17 o
   7   2  15        7.81        7.69      3.03 o
   8   2  15        3.61        9.27      5.98 o
  -8   3  15       22.89       35.52      5.55 o
  -7   3  15        2.31        9.55      4.48 o
  -6   3  15       94.01       96.26      6.29 o
  -5   3  15       51.78       48.44      3.68 o
  -4   3  15       90.24       69.12      2.77 o
  -3   3  15       72.11       63.36      2.33 o
  -2   3  15      146.01      147.38      4.09 o
  -1   3  15      193.46      210.83      6.58 o
   0   3  15       40.11       43.76      2.21 o
   1   3  15       21.13       10.06      1.50 o
   2   3  15       88.30      118.23      3.41 o
   3   3  15       13.46       23.43      2.57 o
   4   3  15        0.71        3.62      1.55 o
   5   3  15        5.60        3.71      1.02 o
   6   3  15      115.19      104.19      6.44 o
   7   3  15       11.75       12.97      4.87 o
   8   3  15        5.60        3.71      5.74 o
  -7   4  15       12.07       10.25      5.27 o
  -6   4  15        0.79        2.41      4.37 o
  -5   4  15        4.80        7.32      1.90 o
  -4   4  15      129.09      100.45      3.84 o
  -3   4  15       35.16       31.95      1.79 o
  -2   4  15      140.70      136.98      4.23 o
  -1   4  15       19.89       13.81      1.38 o
   0   4  15      359.94      343.14      6.39 o
   1   4  15      208.05      223.96      4.42 o
   2   4  15       11.44        5.54      1.47 o
   3   4  15        0.75        3.06      1.83 o
   4   4  15       65.60       71.52      4.55 o
   5   4  15       38.85       38.93      3.94 o
   6   4  15       22.17       23.78      5.20 o
   7   4  15        0.01        4.90      3.83 o
  -6   5  15        0.61       -0.90      3.58 o
  -5   5  15       12.02       14.04      4.90 o
  -4   5  15       50.52       50.58      2.91 o
  -3   5  15       44.85       40.85      3.22 o
  -2   5  15        1.30        3.59      2.13 o
  -1   5  15       10.74        6.44      1.54 o
   0   5  15       17.86       13.40      1.48 o
   1   5  15        7.70        7.90      1.75 o
   2   5  15        1.78        0.88      2.16 o
   3   5  15        5.54        3.36      2.41 o
   4   5  15       30.30       26.35      4.06 o
   5   5  15        2.35        1.99      3.80 o
   6   5  15        4.02        3.97      3.65 o
  -5   6  15        1.24       -2.62      4.29 o
  -4   6  15        5.66        6.51      4.07 o
  -3   6  15       10.78       11.48      2.82 o
  -2   6  15       14.62       13.05      3.50 o
  -1   6  15       18.84       22.85      5.34 o
   0   6  15        0.15        1.49      3.07 o
   1   6  15       19.14       28.20     10.56 o
   2   6  15        1.84       -0.83      3.49 o
   3   6  15        3.26        5.05      3.97 o
   4   6  15        1.54        7.97      4.86 o
  -1   7  15       32.39       38.55      5.08 o
   0   7  15        8.98        9.07      6.80 o
   1   7  15        0.13       -4.33      5.16 o
  -9   0  16        0.01        6.51      9.13 o
  -8   0  16        2.99        7.41      6.15 o
  -7   0  16       67.16       44.59      7.39 o
  -6   0  16        0.70       18.08      4.06 o
  -5   0  16       23.26       30.90      5.85 o
  -4   0  16       14.15       15.49      2.72 o
  -3   0  16      303.48      355.19     14.02 o
  -2   0  16      218.01      289.57     11.33 o
  -1   0  16       37.88       27.92      2.54 o
   0   0  16      725.56      991.16     33.85 o
   1   0  16      152.92      105.51      4.00 o
   2   0  16       38.55       46.77      2.18 o
   3   0  16        1.54        1.84      1.44 o
   4   0  16        8.36       16.42      1.68 o
   5   0  16       19.49        8.58      3.34 o
   6   0  16       36.32       30.10      4.44 o
   7   0  16        5.86        1.17      4.35 o
   8   0  16        9.57       17.32      8.34 o
  -8   1  16        0.47        3.64      5.68 o
  -7   1  16       50.62       50.34      3.80 o
  -6   1  16        0.68        2.76      1.12 o
  -5   1  16      205.31      232.63      5.32 o
  -4   1  16      464.43      521.20     15.54 o
  -3   1  16      198.08      183.42      4.68 o
  -2   1  16        0.00       -0.25      1.69 o
  -1   1  16       18.96       19.92      0.87 o
   0   1  16       19.21       16.69      1.13 o
   1   1  16       19.71       32.92      1.20 o
   2   1  16       75.70       82.33      2.55 o
   3   1  16       16.88       15.37      1.16 o
   4   1  16       54.77       63.25      2.56 o
   5   1  16       10.03        3.15      1.61 o
   6   1  16        6.88       10.11      2.58 o
   7   1  16        0.75        1.52      2.70 o
   8   1  16        0.83        5.35      5.83 o
  -8   2  16        0.93        3.37      5.37 o
  -7   2  16       14.10       18.33      3.69 o
  -6   2  16        8.84        8.44      1.51 o
  -5   2  16       41.90       43.29      2.17 o
  -4   2  16      323.82      357.77     12.02 o
  -3   2  16       16.42       22.60      2.02 o
  -2   2  16       26.51       26.37      1.14 o
  -1   2  16       78.63       67.96      2.74 o
   0   2  16      194.88      183.85      7.17 o
   1   2  16       81.05      101.23      2.69 o
   2   2  16        2.87        2.11      1.05 o
   3   2  16        2.73        3.22      1.42 o
   4   2  16        6.35        7.44      1.02 o
   5   2  16        7.32        8.48      1.74 o
   6   2  16        0.43        9.10      6.84 o
   7   2  16        2.72        2.93      3.09 o
   8   2  16        0.83        1.22     10.24 o
  -8   3  16        0.31        4.61      5.35 o
  -7   3  16        1.35       -0.17      3.56 o
  -6   3  16        4.71        6.30      2.56 o
  -5   3  16      125.01      127.91      7.14 o
  -4   3  16        4.59        6.11      1.84 o
  -3   3  16       86.12       71.61      5.49 o
  -2   3  16      149.32      153.39      3.20 o
  -1   3  16      177.02      246.18      7.52 o
   0   3  16      612.65      584.10     13.89 o
   1   3  16      328.50      369.43     11.24 o
   2   3  16       19.84       29.78      1.92 o
   3   3  16        9.34       13.35      1.83 o
   4   3  16       14.62       15.47      1.74 o
   5   3  16       26.79       25.55      2.36 o
   6   3  16        0.03       -0.58      2.43 o
   7   3  16        7.08       -0.06      3.63 o
  -7   4  16        4.48        8.52      7.60 o
  -6   4  16        3.52       14.12      5.94 o
  -5   4  16        0.02       -0.44      2.53 o
  -4   4  16       49.01       36.50      5.00 o
  -3   4  16       25.15       25.04      2.35 o
  -2   4  16      112.59      121.11      3.18 o
  -1   4  16        0.00        2.60      1.34 o
   0   4  16       70.42       64.05      2.77 o
   1   4  16       70.79       72.85      2.53 o
   2   4  16       12.54       10.22      1.65 o
   3   4  16        0.15        1.65      1.80 o
   4   4  16        0.04       -0.72      2.44 o
   5   4  16       84.04       87.94     12.80 o
   6   4  16        1.49       -0.99      3.98 o
   7   4  16        4.98       11.61      4.12 o
  -6   5  16        3.63        7.44      4.00 o
  -5   5  16        0.06       -2.02      3.71 o
  -4   5  16       29.64       48.32      3.95 o
  -3   5  16        6.01        4.75      2.04 o
  -2   5  16        3.20        4.70      1.68 o
  -1   5  16        9.48        9.39      2.17 o
   0   5  16        3.97        3.62      1.35 o
   1   5  16        0.09        1.47      2.44 o
   2   5  16       44.44       35.53      3.86 o
   3   5  16       10.66        9.10      2.29 o
   4   5  16        2.09        3.84      3.41 o
   5   5  16        6.10       19.92      4.34 o
   6   5  16        0.06        2.88      4.53 o
  -4   6  16        5.63       12.88      4.22 o
  -3   6  16        0.21        1.15      3.14 o
  -2   6  16        0.25        3.16      3.03 o
  -1   6  16        0.33        3.67      3.40 o
   0   6  16        0.04        3.57      3.93 o
   1   6  16       16.11       17.07      5.85 o
   2   6  16        0.10       -2.59      5.62 o
   3   6  16        0.12        0.62      4.98 o
   4   6  16        2.08        4.72      4.79 o
  -8   1  17        3.98        0.69      5.17 o
  -7   1  17        0.00       -0.83      4.43 o
  -6   1  17       20.34       32.72      4.34 o
  -5   1  17       63.33       78.77      2.73 o
  -4   1  17      131.61      147.54      5.34 o
  -3   1  17      208.85      248.83      5.53 o
  -2   1  17       54.00       61.60      2.25 o
  -1   1  17       84.77       74.46      3.67 o
   0   1  17       17.78       18.62      1.07 o
   1   1  17        1.24        0.46      0.94 o
   2   1  17        0.00       -0.46      0.96 o
   3   1  17        1.43        5.67      1.14 o
   4   1  17       26.58       26.96      2.56 o
   5   1  17        1.39        4.83      2.45 o
   6   1  17       21.21       17.07      2.79 o
   7   1  17        0.00        4.00      2.99 o
   8   1  17        0.19        4.89      5.28 o
  -8   2  17        1.07        7.47      4.86 o
  -7   2  17        0.53        0.71      5.46 o
  -6   2  17        3.27        5.33      1.60 o
  -5   2  17       30.56       28.34      2.09 o
  -4   2  17      542.18      504.72     24.08 o
  -3   2  17       28.62       20.05      1.35 o
  -2   2  17        2.36        5.58      0.77 o
  -1   2  17       28.41       29.31      1.41 o
   0   2  17       59.35       66.02      2.50 o
   1   2  17       21.56       19.62      1.55 o
   2   2  17       15.95        7.04      1.36 o
   3   2  17       26.81       36.43      2.52 o
   4   2  17        2.02        1.63      1.31 o
   5   2  17       36.94       49.45      2.46 o
   6   2  17        0.58        6.52      3.84 o
   7   2  17        1.19        4.24      4.13 o
   8   2  17        0.19       -4.30      6.60 o
  -7   3  17        5.56        5.78      6.45 o
  -6   3  17       15.18       23.11      3.24 o
  -5   3  17       37.07       31.06      2.69 o
  -4   3  17       89.80       74.75      2.83 o
  -3   3  17        0.00        1.17      1.47 o
  -2   3  17       37.57       28.71      1.58 o
  -1   3  17        9.95        3.25      1.08 o
   0   3  17      454.91      497.76     10.15 o
   1   3  17      223.00      236.18      6.45 o
   2   3  17        2.26        1.54      1.60 o
   3   3  17       52.14       55.93      2.55 o
   4   3  17        1.55        1.18      2.14 o
   5   3  17       10.16       12.76      2.96 o
   6   3  17        0.44        5.44      3.12 o
   7   3  17        3.27       14.69      4.54 o
  -7   4  17        3.58        6.34      6.32 o
  -6   4  17        1.28        2.02      4.81 o
  -5   4  17        1.80        1.00      2.75 o
  -4   4  17       27.13       31.12      4.03 o
  -3   4  17        4.74        2.92      1.65 o
  -2   4  17        7.96        6.93      1.37 o
  -1   4  17       46.22       33.46      2.33 o
   0   4  17       51.87       62.59      2.57 o
   1   4  17       57.38       45.05      2.29 o
   2   4  17       13.81       10.95      1.98 o
   3   4  17       59.28       51.12      4.73 o
   4   4  17       28.94       20.50      4.71 o
   5   4  17       49.04       41.10      4.54 o
   6   4  17       24.77       18.37      4.59 o
  -5   5  17        0.94        4.58      4.23 o
  -4   5  17        7.54        5.28      3.39 o
  -3   5  17       17.51       20.76      2.64 o
  -2   5  17        5.23        4.45      1.79 o
  -1   5  17        0.01       -2.37      2.37 o
   0   5  17        8.62        5.84      1.99 o
   1   5  17        2.40        8.52      2.61 o
   2   5  17        7.94       13.22      2.99 o
   3   5  17        0.15       -1.05      2.49 o
   4   5  17        4.38        3.19      4.05 o
   5   5  17       25.91       28.24      4.57 o
  -4   6  17        2.12       15.00      6.50 o
  -3   6  17        2.18        3.58      2.85 o
  -2   6  17        0.79        6.15      2.77 o
  -1   6  17       13.52       11.57      3.47 o
   0   6  17       20.78       26.74      4.25 o
   1   6  17       14.83       12.23      6.80 o
   2   6  17        0.34        2.32      3.62 o
   3   6  17        4.94       10.28      4.82 o
  -8   0  18        5.38        9.73      8.29 o
  -7   0  18        8.16       19.20      9.31 o
  -6   0  18        0.31        3.99      4.40 o
  -5   0  18        1.29        0.27      2.48 o
  -4   0  18       45.61       56.52      3.88 o
  -3   0  18        8.18       12.16      4.40 o
  -2   0  18        0.42        4.09      2.34 o
  -1   0  18      238.02      300.75     20.50 o
   0   0  18       75.74       98.10      4.28 o
   1   0  18       18.96       11.82      1.26 o
   2   0  18       30.25       27.45      2.52 o
   3   0  18        2.25        0.29      1.37 o
   4   0  18       33.94       45.66      3.23 o
   5   0  18      100.20       61.79      4.26 o
   6   0  18       11.85       16.97      9.52 o
   7   0  18        0.59       -0.08      5.00 o
   8   0  18       10.39       24.33      8.32 o
  -8   1  18        0.21        5.43      5.32 o
  -7   1  18        5.37       12.49      4.56 o
  -6   1  18        2.45        6.73      2.46 o
  -5   1  18        0.02        3.30      2.27 o
  -4   1  18      708.34      790.64     37.77 o
  -3   1  18      101.80      107.80      4.75 o
  -2   1  18       30.86       36.94      2.29 o
  -1   1  18        0.78        2.18      1.33 o
   0   1  18       85.63       87.74      2.94 o
   1   1  18      162.63      147.82      2.81 o
   2   1  18      130.18      139.80      2.88 o
   3   1  18       10.09       14.71      1.27 o
   4   1  18        2.10        1.00      1.40 o
   5   1  18       61.25       59.44      3.12 o
   6   1  18       17.76       27.31      4.74 o
   7   1  18        0.40       -0.90      4.49 o
   8   1  18        0.00        2.18      5.03 o
  -8   2  18        8.47       12.31      6.39 o
  -7   2  18       10.39       18.05      5.12 o
  -6   2  18        0.40        0.66      2.82 o
  -5   2  18       19.66       23.79      2.87 o
  -4   2  18       37.10       38.21      1.59 o
  -3   2  18        1.57        5.97      1.48 o
  -2   2  18       39.46       31.46      2.47 o
  -1   2  18        7.75       16.03      1.33 o
   0   2  18        4.63       10.89      1.35 o
   1   2  18        0.26        0.35      1.16 o
   2   2  18      184.99      212.92      6.51 o
   3   2  18        0.01        2.34      1.19 o
   4   2  18       32.30       31.96      2.12 o
   5   2  18        0.10       -2.91      3.46 o
   6   2  18        2.36       -1.14      3.82 o
   7   2  18        2.88        6.88      3.68 o
  -7   3  18        0.96        0.32      2.77 o
  -6   3  18        0.10       -0.02      3.78 o
  -5   3  18        4.15        4.60      2.80 o
  -4   3  18        0.41       -0.63      1.16 o
  -3   3  18       44.02       31.60      1.85 o
  -2   3  18        7.38        3.25      1.19 o
  -1   3  18       31.67       37.51      2.06 o
   0   3  18      248.50      268.86      9.27 o
   1   3  18      159.47      160.41      4.71 o
   2   3  18        6.83        6.36      1.76 o
   3   3  18       23.65       36.45      2.32 o
   4   3  18        0.00        1.95      2.52 o
   5   3  18       38.09       27.57      3.31 o
   6   3  18       63.90       79.30      5.15 o
   7   3  18        5.50        8.58      3.59 o
  -6   4  18        1.97        6.10      4.63 o
  -5   4  18        3.49        3.81      3.13 o
  -4   4  18        1.26       -2.05      2.10 o
  -3   4  18       34.72       29.86      1.96 o
  -2   4  18       57.35       62.65      2.28 o
  -1   4  18        6.19        4.97      1.15 o
   0   4  18        8.99        6.64      1.76 o
   1   4  18       28.93       26.06      2.06 o
   2   4  18        1.40        3.37      2.14 o
   3   4  18       17.57       18.40      2.49 o
   4   4  18        0.21        3.59      3.10 o
   5   4  18        5.55        2.15      4.50 o
   6   4  18        0.00        3.95      4.27 o
  -5   5  18        0.17        5.74      5.04 o
  -4   5  18        0.96        3.90      2.67 o
  -3   5  18        7.53        9.94      2.50 o
  -2   5  18       27.66       32.23      3.28 o
  -1   5  18       10.52       12.35      2.14 o
   0   5  18        4.37        8.12      3.43 o
   1   5  18       26.71       34.21      3.47 o
   2   5  18        2.27        3.23      3.34 o
   3   5  18        0.38        3.31      3.50 o
   4   5  18        2.34        9.78      3.97 o
   5   5  18        4.66        7.04      4.40 o
  -3   6  18        0.01        5.72      3.68 o
  -2   6  18        0.60       -1.53      2.43 o
  -1   6  18        0.27        1.30      4.14 o
   0   6  18        5.55        2.09      4.17 o
   1   6  18        0.88        5.13      4.78 o
   2   6  18        0.00        2.13      4.12 o
   3   6  18        0.21        6.75      5.87 o
  -8   1  19       17.91       23.99      5.13 o
  -7   1  19       16.19       15.65      5.84 o
  -6   1  19        0.84        2.26      2.44 o
  -5   1  19       12.62       19.12      2.19 o
  -4   1  19      102.30       91.07      3.24 o
  -3   1  19        6.16       13.22      5.26 o
  -2   1  19       62.91       51.66      2.48 o
  -1   1  19       10.67       15.27      1.57 o
   0   1  19       45.26       50.27      1.61 o
   1   1  19       31.89       41.23      1.76 o
   2   1  19       87.60       85.83      3.54 o
   3   1  19        0.11        1.76      1.21 o
   4   1  19        4.56       10.66      1.71 o
   5   1  19        5.36       13.41      3.33 o
   6   1  19        8.81       14.99      3.84 o
   7   1  19        0.77       10.31      4.73 o
  -7   2  19        1.51       -0.26      6.54 o
  -6   2  19       23.27       28.24      4.78 o
  -5   2  19       27.93       23.47      2.64 o
  -4   2  19      137.41      129.06      4.85 o
  -3   2  19       43.23       40.59      1.76 o
  -2   2  19       42.73       59.50      2.35 o
  -1   2  19        2.29        2.98      1.75 o
   0   2  19        5.64        3.38      0.96 o
   1   2  19      158.58      146.10      6.55 o
   2   2  19      121.07      126.30      5.97 o
   3   2  19       64.59       74.08      2.88 o
   4   2  19        9.60       10.99      2.56 o
   5   2  19        2.79        5.98      3.09 o
   6   2  19        0.35        5.25      4.13 o
   7   2  19        1.12       -1.48      7.43 o
  -7   3  19        3.36       11.20      7.77 o
  -6   3  19        0.40       -1.87      3.11 o
  -5   3  19        2.10        2.95      2.46 o
  -4   3  19       12.62       17.36      2.29 o
  -3   3  19       57.17       57.00      2.91 o
  -2   3  19        1.25        2.15      1.29 o
  -1   3  19      125.28       96.83      3.21 o
   0   3  19        7.26        6.19      1.68 o
   1   3  19       28.12       23.69      2.45 o
   2   3  19      119.06      125.51      4.47 o
   3   3  19        8.96        5.80      1.77 o
   4   3  19        1.23        1.66      2.15 o
   5   3  19        1.19        5.56      4.16 o
   6   3  19       16.24       23.17      3.27 o
   7   3  19        6.73        5.25      3.71 o
  -6   4  19        0.01        0.56      4.26 o
  -5   4  19        4.71        1.41      3.67 o
  -4   4  19       17.78       22.47      3.17 o
  -3   4  19        2.79        3.98      2.27 o
  -2   4  19        9.94        7.06      1.84 o
  -1   4  19       21.01       22.81      1.42 o
   0   4  19        4.41        4.52      2.30 o
   1   4  19        3.77        2.20      1.86 o
   2   4  19        7.56       10.49      2.26 o
   3   4  19        3.46        4.77      2.03 o
   4   4  19       17.96       23.81      4.85 o
   5   4  19       36.19       31.07      4.60 o
   6   4  19        4.34       11.06      5.11 o
  -5   5  19        8.51       31.41     11.46 o
  -4   5  19       12.76        4.59      4.16 o
  -3   5  19        1.05       -1.26      2.90 o
  -2   5  19       11.11       14.76      2.53 o
  -1   5  19       14.96       11.81      2.83 o
   0   5  19       15.60       17.34      3.63 o
   1   5  19        8.60        3.58      2.76 o
   2   5  19       32.70       49.22      4.24 o
   3   5  19        0.36        2.47      3.45 o
   4   5  19        0.79       -0.37      4.68 o
  -2   6  19       27.70       25.39      3.26 o
  -1   6  19        2.84        9.75      4.49 o
   0   6  19       15.25       16.14      4.20 o
   1   6  19        4.27        7.06      3.76 o
   2   6  19        5.82       10.71      6.95 o
  -7   0  20        0.38        2.51      5.49 o
  -6   0  20       11.51       21.85      8.69 o
  -5   0  20       45.70       41.39      9.60 o
  -4   0  20       49.02       42.43      4.78 o
  -3   0  20       98.13      108.85      5.53 o
  -2   0  20       11.93       12.88      2.50 o
  -1   0  20       80.83       84.63      3.81 o
   0   0  20        3.05        9.84      3.71 o
   1   0  20       46.08       52.93      3.41 o
   2   0  20       25.19       28.38      2.63 o
   3   0  20       25.45       18.58      2.15 o
   4   0  20        3.67        6.11      2.51 o
   5   0  20        5.52        7.36      3.73 o
   6   0  20       29.49       22.10      8.99 o
   7   0  20        5.18        2.51      6.65 o
  -7   1  20        1.00        4.77      5.28 o
  -6   1  20        2.38        1.67      2.63 o
  -5   1  20       48.57       61.52      3.08 o
  -4   1  20       21.80       18.52      2.34 o
  -3   1  20       17.60       34.86      3.97 o
  -2   1  20       93.83      103.55      3.35 o
  -1   1  20       14.25       14.48      1.61 o
   0   1  20       12.08        5.76      1.15 o
   1   1  20       21.46       15.40      1.34 o
   2   1  20      201.01      229.80      6.15 o
   3   1  20        9.29        4.53      1.64 o
   4   1  20       15.93       25.46      1.93 o
   5   1  20        3.30       -0.52      2.91 o
   6   1  20        1.40       -3.76      5.20 o
   7   1  20        1.02       10.31      6.78 o
  -7   2  20       14.22       11.70      5.03 o
  -6   2  20       29.84       25.88      4.09 o
  -5   2  20       33.87       22.72      5.57 o
  -4   2  20      193.64      203.63      6.77 o
  -3   2  20      116.69      119.59      7.17 o
  -2   2  20      115.36      131.97      2.84 o
  -1   2  20        3.77        5.32      1.24 o
   0   2  20        1.00        4.34      1.60 o
   1   2  20       72.91       51.67      2.96 o
   2   2  20      333.92      376.42     17.32 o
   3   2  20        0.93        1.16      1.31 o
   4   2  20       12.09        8.59      1.85 o
   5   2  20        2.55        0.61      2.64 o
   6   2  20        0.57        3.56      5.57 o
   7   2  20        1.59       10.49     19.13 o
  -6   3  20        0.35        1.02      3.09 o
  -5   3  20        0.75        2.12      3.69 o
  -4   3  20        1.46       74.58     56.28 o
  -3   3  20       30.95       28.77      2.49 o
  -2   3  20       74.22       52.34      3.02 o
  -1   3  20       47.15       52.46      2.81 o
   0   3  20       22.64       29.62      5.12 o
   1   3  20       79.92       90.27      3.35 o
   2   3  20       58.23       45.55      2.66 o
   3   3  20       14.88       12.57      2.47 o
   4   3  20        1.38       -0.80      2.58 o
   5   3  20        1.67        1.32     10.31 o
   6   3  20        7.28        5.43      3.52 o
  -5   4  20        0.00        1.12      3.91 o
  -4   4  20        1.14        3.45      3.72 o
  -3   4  20        3.81        4.88      3.64 o
  -2   4  20       12.95       14.07      2.25 o
  -1   4  20        3.38        6.72      2.89 o
   0   4  20        2.21        2.21      1.90 o
   1   4  20       42.38       44.32      3.18 o
   2   4  20        0.50        1.81      1.85 o
   3   4  20        0.00       -2.66      2.66 o
   4   4  20        1.66        4.40      3.43 o
   5   4  20        0.07       -3.44      6.07 o
  -4   5  20        5.96        7.64      5.17 o
  -3   5  20       65.83       70.53      5.09 o
  -2   5  20        1.81        7.94      2.77 o
  -1   5  20       52.43       56.17      3.74 o
   0   5  20        0.20        1.51      3.99 o
   1   5  20        0.03       -0.54      2.68 o
   2   5  20        0.79        2.37      5.89 o
   3   5  20        6.83       12.42      3.81 o
   4   5  20        5.57        2.09      4.74 o
  -1   6  20        2.17        5.89      5.68 o
   0   6  20       12.09        9.42      4.06 o
  -7   1  21        3.85       15.23      5.99 o
  -6   1  21        0.58        0.38      4.60 o
  -5   1  21        0.52        0.94      1.49 o
  -4   1  21        0.77        2.98      2.24 o
  -3   1  21        1.86       -0.05      2.31 o
  -2   1  21        3.39        8.39      3.46 o
  -1   1  21       24.16       18.55      3.88 o
   0   1  21        7.66        6.48      2.28 o
   1   1  21       19.72       22.37      1.54 o
   2   1  21        2.87        1.90      1.17 o
   3   1  21       10.64        8.27      1.67 o
   4   1  21        0.99        5.15      1.85 o
   5   1  21        1.79        2.71      4.68 o
   6   1  21        0.08       -4.10      4.10 o
   7   1  21        0.08        6.48      7.91 o
  -7   2  21        0.23        8.69      5.90 o
  -6   2  21       14.14       20.67      5.66 o
  -5   2  21        1.78        2.57      2.72 o
  -4   2  21        5.99        2.81      1.53 o
  -3   2  21      157.23      159.41      7.58 o
  -2   2  21      326.59      296.48      7.35 o
  -1   2  21        0.09        0.47      0.89 o
   0   2  21        1.85        3.68      1.45 o
   1   2  21      158.35      165.51      5.68 o
   2   2  21      136.07      122.05      7.40 o
   3   2  21        3.31        3.28      2.00 o
   4   2  21        0.77       -2.41      2.41 o
   5   2  21        3.33       10.78      3.41 o
   6   2  21        0.77       12.39      8.81 o
  -6   3  21        1.28        5.71     10.03 o
  -5   3  21        1.34        6.10      5.24 o
  -4   3  21        0.67        1.69      3.85 o
  -3   3  21      110.98      101.64      4.16 o
  -2   3  21       14.81       19.51      3.08 o
  -1   3  21       16.59       14.97      1.62 o
   0   3  21       12.92       19.02      2.42 o
   1   3  21       13.70       14.83      2.52 o
   2   3  21       38.18       39.77      2.86 o
   3   3  21       18.59       20.96      2.61 o
   4   3  21        3.07        2.92      2.61 o
   5   3  21        2.51        1.14      4.03 o
   6   3  21        9.00       15.57      3.34 o
  -5   4  21        3.63        7.12      5.37 o
  -4   4  21        0.35        6.27      3.63 o
  -3   4  21        7.19        6.46      3.98 o
  -2   4  21       65.61       63.60      3.76 o
  -1   4  21        4.03        9.08      3.07 o
   0   4  21        0.23        1.92      2.46 o
   1   4  21        0.69        1.65      1.98 o
   2   4  21        0.43        4.88      2.81 o
   3   4  21        4.04        6.38      4.09 o
   4   4  21        2.59        6.31      4.37 o
   5   4  21       10.16        7.86      6.13 o
  -3   5  21        0.02       -0.33      4.45 o
  -2   5  21       15.22       10.03      3.41 o
  -1   5  21        1.62        7.46      3.50 o
   0   5  21        0.18        3.20      2.97 o
   1   5  21       10.03       12.56      3.33 o
   2   5  21        6.71       -0.75      4.10 o
   3   5  21        0.28        1.27      4.37 o
  -7   0  22       23.00       30.18      6.39 o
  -6   0  22       12.53       23.33      6.58 o
  -5   0  22        6.70        5.56      3.62 o
  -4   0  22        9.92        7.01      3.49 o
  -3   0  22       33.17       41.77      3.88 o
  -2   0  22       49.88       42.10      4.30 o
  -1   0  22        2.47        3.59      2.88 o
   0   0  22        0.72        0.33      2.84 o
   1   0  22        0.01        0.63      1.69 o
   2   0  22       86.34      107.87      3.52 o
   3   0  22       11.80       21.22      2.78 o
   4   0  22       15.70       19.76      3.91 o
   6   0  22        2.08        3.70     13.40 o
  -7   1  22        1.35        3.18      5.56 o
  -6   1  22        0.21        1.30      4.08 o
  -5   1  22       19.53       27.93      2.61 o
  -4   1  22       18.37       19.53      2.57 o
  -3   1  22       33.28       29.53      3.92 o
  -2   1  22       48.22       44.42      2.77 o
  -1   1  22       13.19       15.63      2.27 o
   0   1  22       18.78       20.53      1.44 o
   1   1  22       16.83       26.18      1.78 o
   2   1  22        0.38       -1.23      1.48 o
   3   1  22        0.13        1.61      1.33 o
   4   1  22       11.51       17.57      2.33 o
   5   1  22        1.52        1.78      6.76 o
   6   1  22        9.84       12.53      5.20 o
  -6   2  22        5.66       10.13      6.56 o
  -5   2  22        3.20        2.48      2.56 o
  -4   2  22       42.06       45.43      3.43 o
  -3   2  22       95.41      111.56      7.73 o
  -2   2  22        2.45        2.73      2.41 o
  -1   2  22        0.55        1.04      0.91 o
   0   2  22        2.30        1.01      1.56 o
   1   2  22        6.11        4.27      2.14 o
   2   2  22       79.66       78.86      5.20 o
   3   2  22       34.60       29.19      2.23 o
   4   2  22        0.04        2.27      1.60 o
   5   2  22        0.84        2.23      3.61 o
   6   2  22        8.43        9.20      5.11 o
  -5   3  22        1.13        1.09      5.76 o
  -4   3  22        0.87        4.61      3.44 o
  -3   3  22       12.15       10.10      2.75 o
  -2   3  22       18.02       19.18      2.95 o
  -1   3  22        2.68       -1.66      3.95 o
   0   3  22        6.95        9.35      2.37 o
   1   3  22        7.13        7.79      2.33 o
   2   3  22       39.34       33.58      3.70 o
   3   3  22        8.04        7.59      2.67 o
   4   3  22       16.06       15.50      3.36 o
   5   3  22        3.67        4.80      4.62 o
  -4   4  22        0.17       -4.27      4.57 o
  -3   4  22        9.39       14.24      3.64 o
  -2   4  22        2.80        1.51      4.55 o
  -1   4  22        0.09        1.72      2.97 o
   0   4  22        0.72       -0.03      2.58 o
   1   4  22        0.06       -1.37      3.10 o
   2   4  22       19.58       28.53      4.25 o
   3   4  22        0.08        0.54      3.23 o
   4   4  22        2.37        2.58      3.83 o
  -2   5  22        0.28        3.90      3.69 o
  -1   5  22       10.87       18.41      5.05 o
   0   5  22        0.00        0.97      3.46 o
   1   5  22        9.21        7.94      4.26 o
   2   5  22        4.51        4.86      5.59 o
  -6   1  23       19.93       31.28      4.94 o
  -5   1  23        0.00        2.52      2.57 o
  -4   1  23        2.58        6.28      2.24 o
  -3   1  23       40.02       37.94      2.68 o
  -2   1  23        0.65        0.91      2.43 o
  -1   1  23       12.49        7.68      2.47 o
   0   1  23        0.30       -0.31      2.24 o
   1   1  23        9.00       13.66      2.08 o
   2   1  23        0.89        2.71      1.30 o
   3   1  23       15.26       18.01      2.17 o
   4   1  23        0.50        1.25      2.67 o
   5   1  23        7.10       12.35      4.82 o
   6   1  23        0.67       11.18     10.29 o
  -6   2  23        1.52        7.97      5.03 o
  -5   2  23        2.35        5.03      2.91 o
  -4   2  23       11.07       11.98      3.04 o
  -3   2  23       22.81       19.57      3.15 o
  -2   2  23      119.16      111.22      4.33 o
  -1   2  23       15.69       18.00      2.16 o
   0   2  23       71.25       75.09      2.98 o
   1   2  23        2.58        5.08      2.21 o
   2   2  23        0.09        0.51      2.10 o
   3   2  23       96.89      110.66      6.70 o
   4   2  23       73.62       65.69      3.88 o
   5   2  23        1.88       -0.21      9.44 o
  -5   3  23        1.94       -0.98      3.94 o
  -4   3  23        1.87        0.13      3.24 o
  -3   3  23       20.92       26.43      5.46 o
  -2   3  23        0.77        1.17      4.21 o
  -1   3  23       11.03        9.90      4.04 o
   0   3  23        0.02        3.73      2.77 o
   1   3  23        4.85        8.86      3.10 o
   2   3  23       24.86       15.64      4.39 o
   3   3  23        0.32        4.88      3.26 o
   4   3  23        0.29       -2.07      5.26 o
   5   3  23        6.30       12.02      7.23 o
  -4   4  23        0.12        1.03      4.72 o
  -3   4  23        1.81        4.21      3.95 o
  -2   4  23       20.33       24.22      4.57 o
  -1   4  23        7.23        2.96      3.85 o
   0   4  23        3.85        3.72      2.94 o
   1   4  23        2.98       15.46      4.52 o
   2   4  23        0.04        5.20      3.78 o
   3   4  23        3.63        5.55      3.84 o
   4   4  23        0.77        5.85      5.96 o
  -1   5  23       13.12        8.88      4.49 o
   0   5  23        2.02        7.17     15.15 o
   1   5  23        2.30        4.55      3.12 o
  -6   0  24       97.28      127.61     10.48 o
  -5   0  24        6.39       10.28      4.91 o
  -4   0  24       70.64       60.17      5.15 o
  -3   0  24        0.00        0.63      4.30 o
  -2   0  24       37.39       36.92      4.33 o
  -1   0  24        0.18       -3.13      4.34 o
   0   0  24        0.08       -2.56      2.85 o
   1   0  24        5.13        6.68      2.53 o
   2   0  24        0.04        5.75      2.36 o
   3   0  24       59.28       72.31      6.23 o
   4   0  24        2.50        9.41      4.61 o
   5   0  24        4.14        8.28      5.70 o
   6   0  24        9.54       20.89      7.44 o
  -6   1  24        1.60       -2.39      4.40 o
  -5   1  24        3.17        4.57      3.24 o
  -4   1  24        0.03        5.05      3.65 o
  -3   1  24       64.97       67.56      3.40 o
  -2   1  24       55.44       45.53      5.18 o
  -1   1  24        1.42        0.90      2.29 o
   0   1  24        3.84        5.08      2.36 o
   1   1  24        7.53        6.95      2.24 o
   2   1  24       33.69       46.66      3.11 o
   3   1  24       86.59       87.03      6.66 o
   4   1  24       41.42       47.39      3.57 o
   5   1  24       15.64       12.91      5.25 o
  -5   2  24        0.21        0.60      3.59 o
  -4   2  24        0.11        7.21      3.37 o
  -3   2  24        2.78        1.61      1.60 o
  -2   2  24        0.03        0.23      2.88 o
  -1   2  24       12.53       17.51      3.10 o
   0   2  24        0.66        3.85      3.41 o
   1   2  24        0.73        1.12      2.31 o
   2   2  24       11.19       13.76      3.00 o
   3   2  24        7.33       12.88      4.04 o
   4   2  24       11.83       15.17      3.53 o
   5   2  24        0.49       -0.21      5.23 o
  -4   3  24        0.18       -0.55      3.80 o
  -3   3  24        0.18        5.74      3.57 o
  -2   3  24        9.55       15.54      4.43 o
  -1   3  24       33.56       38.70      4.38 o
   0   3  24        4.05        0.00      3.26 o
   1   3  24        3.76        3.74      2.93 o
   2   3  24        4.16       10.12      2.89 o
   3   3  24        0.22        4.16      2.92 o
   4   3  24        0.40       -0.38      5.50 o
  -3   4  24        7.45        7.44      4.65 o
  -2   4  24       40.21       47.66      5.07 o
  -1   4  24       17.63       20.42      5.67 o
   0   4  24       24.46       30.04      3.89 o
   1   4  24       11.75       12.36      3.71 o
   2   4  24        9.11       11.71      4.96 o
   3   4  24        1.02        1.94      4.95 o
  -5   1  25       24.97       17.75      4.30 o
  -4   1  25        0.24        4.15      3.02 o
  -3   1  25        7.56       10.89      4.22 o
  -2   1  25        0.43       -1.08      1.42 o
  -1   1  25       27.62       15.98      6.29 o
   0   1  25        2.83        3.72      2.12 o
   1   1  25        4.90        4.58      2.52 o
   2   1  25       55.47       65.34      5.29 o
   3   1  25       15.81       13.97      2.86 o
   4   1  25       13.34       12.10      2.90 o
   5   1  25        0.01       -2.07      4.29 o
  -5   2  25        0.22        7.82      5.50 o
  -4   2  25        0.65        3.23      2.95 o
  -3   2  25        2.59        2.26      3.06 o
  -2   2  25        0.02        4.93      5.02 o
  -1   2  25        2.80        8.01      4.84 o
   0   2  25       37.87       40.16      3.90 o
   1   2  25        0.72        2.64      4.01 o
   2   2  25        0.34        0.63      2.45 o
   3   2  25       26.98       26.33      3.76 o
   4   2  25        6.91       12.61      5.19 o
  -4   3  25       20.30       23.32      4.35 o
  -3   3  25        2.25        8.10      5.32 o
  -2   3  25        3.71       13.15      5.01 o
  -1   3  25       89.33      104.91      5.88 o
   0   3  25       18.64       14.28      3.40 o
   1   3  25       10.18       17.06      4.35 o
   2   3  25        5.90        5.44      4.03 o
   3   3  25        6.37        7.15      3.27 o
  -2   4  25        4.55        6.25      3.51 o
  -1   4  25        4.95       -0.04      4.14 o
   0   4  25        3.19        8.03      3.14 o
   1   4  25        2.77        2.78      3.54 o
  -5   0  26        2.07        4.46      6.36 o
  -4   0  26        8.21       11.94      4.28 o
  -3   0  26        5.71       12.50      4.82 o
  -2   0  26       52.19       41.50      4.54 o
  -1   0  26       27.33       35.94      5.85 o
   0   0  26        2.74        7.30      3.53 o
   1   0  26        5.54       14.46      4.71 o
   2   0  26        0.74       -0.02      7.93 o
   3   0  26       12.15       13.82     18.56 o
   4   0  26        0.17       -5.04      5.04 o
  -4   1  26        0.01       -0.76      1.61 o
  -3   1  26        0.20        9.66      3.02 o
  -2   1  26        8.53       11.73      2.94 o
  -1   1  26        1.63        1.95      3.26 o
   0   1  26        2.53       -1.83      3.78 o
   1   1  26        0.44       -0.05      2.79 o
   2   1  26        0.49        0.10      2.62 o
   3   1  26       32.55       38.32      4.45 o
   4   1  26        0.40        2.91      7.75 o
  -4   2  26        0.01       -0.17      4.32 o
  -3   2  26        0.17        2.17      3.96 o
  -2   2  26        0.00        1.02      7.23 o
  -1   2  26        9.39        4.22      4.32 o
   0   2  26        0.33       -3.19      3.19 o
   1   2  26        1.06       -3.99      3.99 o
   2   2  26        1.90        3.94      3.94 o
   3   2  26        6.71        4.81      4.81 o
   4   2  26        1.59        5.17      3.17 o
  -3   3  26        0.84       -0.27      2.09 o
  -2   3  26       10.49        8.37      3.29 o
  -1   3  26       31.83       30.35      4.12 o
   0   3  26        4.21        2.27      4.50 o
   1   3  26        1.63        7.19      3.79 o
   2   3  26        2.37        5.13      2.88 o
  -4   1  27        0.95       -1.29      3.42 o
  -3   1  27        1.66        8.89      3.77 o
  -2   1  27        0.07        0.28      4.36 o
  -1   1  27       24.42       16.38      3.48 o
   0   1  27        1.61        3.54      5.04 o
   1   1  27        2.63        3.39      2.66 o
   2   1  27        8.63       15.07      3.37 o
   3   1  27        5.54        5.15      4.33 o
  -3   2  27        0.88        2.05      4.78 o
  -2   2  27        8.46       13.58      7.53 o
  -1   2  27        5.51        3.96      3.21 o
   0   2  27        0.57        0.85      2.99 o
   1   2  27        1.96        1.08      1.57 o
   2   2  27        0.63        6.32      6.35 o
   3   2  27        5.37       10.32      6.83 o
  -1   3  27        0.73       -2.33      3.35 o
   0   3  27        3.75        0.34      6.20 o
   1   3  27       18.68       23.35      4.05 o
  -3   0  28        0.47        3.65      5.30 o
  -2   0  28        6.88        8.90      3.63 o
  -1   0  28       49.40       52.08      7.65 o
   0   0  28        6.59       13.46      8.49 o
   1   0  28       47.44       57.53      7.11 o
   2   0  28        3.70        0.46     13.05 o
  -2   1  28        2.62        5.03      4.44 o
  -1   1  28        0.12       -3.99      4.75 o
   0   1  28        1.22        5.24      3.50 o
   1   1  28        0.90        6.64      8.80 o
   2   1  28        0.06        2.84      5.41 o
  -1   2  28        6.32        2.72      4.59 o
   0   2  28        0.40        0.32      3.38 o
   1   2  28        1.38        5.19      3.76 o
   0   1  29        0.01       -5.38      5.38 o
 
